# Supplementary material for: Molecular screening of tsetse flies and cattle reveal different Trypanosoma species including T. grayi and T. theileri in northern Cameroon
Source: Parasit Vectors. 2017 Dec 29;10:631. doi: 10.1186/s13071-017-2540-7 (PMC5747950; doi:10.1186/s13071-017-2540-7)
Supplement: Supplementary file 1 — Data for tsetse flies gut sample analysis. Sampling sites, ID code, Glossina species, PCR analysis with ITS1 primers (Table 1), accession numbers of sequences. Band sizes were determined by agarose gel electrophoresis and therefore, the sizes given are approximate. Based on sequences and data obtained in this study, size heterogeneity occurs for several species. The size ranges, in which we have to consider the corresponding Trypanosoma species are indicated in a separate column (expected). Table S2. Data for tsetse flies proboscis sample analysis. Sampling sites, ID code, flies species, PCR analysis with ITS1 primers (Table 1), accession numbers of sequences. Band sizes were determined by agarose gel electrophoresis and therefore, the sizes given are approximate. Based on sequences and data obtained in this study, size heterogeneity occurs for several species. The size ranges, in which we have to consider the corresponding Trypanosoma species are indicated in a separate column (expected). Table S3. Data for cattle blood sample analysis. Sampling sites, herd ID code, ID code, cattle breed, PCV, PCR analysis with ITS1 primers (Table 1), accession numbers of sequences. Band sizes were determined by agarose gel electrophoresis and therefore, the sizes given are approximate. Based on sequences and data obtained in this study, size heterogeneity occurs for several species. The size ranges, in which we have to consider the corresponding Trypanosoma species are indicated in a separate column (expected). Table S4. Nucleic acid sequences generated in this study and their accession numbers. (XLS 169 kb) [file 13071_2017_2540_MOESM1_ESM.xls]

## Sheet: Table S1
Sampling			Glossina identification			Trypanosome identification by ITS1 PCR product 1				Trypanosome identification by ITS1 PCR product 2				Trypanosome identification by ITS1 PCR product 3
Site	Trap_ID	Sample ID	Morphology	cox1 sequence	Acession nr.	band (bp)	expected (bp)	Species	Acession nr.	band (bp)	expected (bp)	Species	Acession nr.	band (bp)	expected (bp)	Species	Acession nr.
Dodeo site 1	140306-01	237-51-00001-1-40-10	G. p. palpalis	G. p. palpalis	MG234549
Dodeo site 1	140306-01	237-51-00002-1-40-10	G. p. palpalis	G. p. palpalis	MG234549
Dodeo site 1	140306-04	237-51-00003-1-40-10	G. p. palpalis	G. p. palpalis	MG234549
Dodeo site 1	140306-02	237-51-00004-1-40-10	G. p. palpalis	G. p. palpalis		320	310-317	T. grayi
Dodeo site 1	140306-05	237-51-00005-1-40-10	G. m. submorsitans	G. p. palpalis	MG234549
Dodeo site 1	140306-05	237-51-00006-1-40-10	G. p. palpalis	G. p. palpalis	MG234551
Dodeo site 1	140306-03	237-51-00007-1-40-10	G. p. palpalis	G. p. palpalis	MG234549	650	562-662	T. congolense
Dodeo site 1	140306-10	237-51-00008-1-40-10	G. p. palpalis	Glossina sp.	MG234536
Dodeo site 1	140306-10	237-51-00009-1-40-10	G. p. palpalis	G. p. palpalis	MG234551	650	562-662	T. congolense
Dodeo site 1	140306-09	237-51-00010-1-40-10	G. p. palpalis	G. p. palpalis	MG234549	650	562-662	T. congolense
Dodeo site 1	140306-09	237-51-00011-1-40-10	G. p. palpalis
Dodeo site 1	140306-08	237-51-00012-1-40-10	G. p. palpalis
Dodeo site 1	140306-07	237-51-00013-1-40-10	G. p. palpalis			320	310-317	T. grayi
Dodeo site 1	140306-16	237-51-00014-1-40-10	G. p. palpalis			320	310-317	T. grayi
Dodeo site 1	140306-11	237-51-00015-1-40-10	G. m. submorsitans	Glossina sp.		320	310-317	T. grayi
Dodeo site 1	140306-01	237-51-00016-1-40-10	G. tachinoides	Glossina sp.
Dodeo site 1	140306-02	237-51-00017-1-40-10	G. p. palpalis			650	562-662	T. congolense
Dodeo site 1	140306-02	237-51-00018-1-40-10	G. p. palpalis
Dodeo site 1	140306-07	237-51-00019-1-40-10	G. p. palpalis
Dodeo site 1	140306-08	237-51-00020-1-40-10	G. p. palpalis
Dodeo site 1	140306-08	237-51-00021-1-40-10	G. p. palpalis
Dodeo site 1	140306-08	237-51-00022-1-40-10	G. p. palpalis			450	426	T. brucei ssp.
Dodeo site 1	140306-08	237-51-00023-1-40-10	G. p. palpalis			650	562-662	T. congolense
Dodeo site 1	140306-08	237-51-00024-1-40-10	G. p. palpalis			320	310-317	T. grayi
Dodeo site 1	140306-08	237-51-00025-1-40-10	G. p. palpalis
Dodeo site 1	140306-08	237-51-00026-1-40-10	G. p. palpalis			320	310-317	T. grayi
Dodeo site 1	140306-10	237-51-00027-1-40-10	G. p. palpalis			320	310-317	T. grayi
Dodeo site 1	140306-10	237-51-00028-1-40-10	G. p. palpalis			320	310-317	T. grayi
Dodeo site 1	140306-10	237-51-00029-1-40-10	G. p. palpalis			650	562-662	T. congolense		450	426	T. brucei ssp.
Dodeo site 1	140306-10	237-51-00030-1-40-10	G. p. palpalis	G. p. palpalis	MG234550
Dodeo site 1	140306-10	237-51-00031-1-40-10	G. p. palpalis
Dodeo site 1	140306-10	237-51-00032-1-40-10	G. p. palpalis
Dodeo site 1	140306-10	237-51-00033-1-40-10	G. p. palpalis
Dodeo site 1	140306-10	237-51-00034-1-40-10	G. p. palpalis			650	562-662	T. congolense
Dodeo site 1	140306-10	237-51-00035-1-40-10	G. p. palpalis			650	562-662	T. congolense
Dodeo site 1	140306-10	237-51-00036-1-40-10	G. p. palpalis
Dodeo site 1	140306-10	237-51-00037-1-40-10	G. p. palpalis
Dodeo site 1	140306-10	237-51-00038-1-40-10	G. p. palpalis			650	562-662	T. congolense
Dodeo site 1	140306-10	237-51-00039-1-40-10	G. p. palpalis
Dodeo site 1	140306-15	237-51-00040-1-40-10	G. m. submorsitans	Glossina sp.
Dodeo site 1	140306-09	237-51-00041-1-40-10	G. m. submorsitans	Glossina sp.	MG234534	320	310-317	T. grayi
Dodeo site 1	140306-09	237-51-00042-1-40-10	G. p. palpalis
Dodeo site 1	140306-09	237-51-00043-1-40-10	G. p. palpalis
Dodeo site 1	140306-09	237-51-00044-1-40-10	G. p. palpalis	G. p. palpalis		550	562-662	T. congolense		450	426	T. brucei ssp.		320	317	T. grayi
Dodeo site 1	140306-09	237-51-00045-1-40-10	G. p. palpalis
Dodeo site 1	140306-09	237-51-00046-1-40-10	G. p. palpalis			650	562-662	T. congolense		320	310-317	T. grayi
Dodeo site 1	140306-11	237-51-00047-1-40-10	G. m. submorsitans	Glossina sp.	MG234538	320	310-317	T. grayi
Dodeo site 1	140306-13	237-51-00048-1-40-10	G. m. submorsitans	Glossina sp.	MG234538
Dodeo site 1	140306-13	237-51-00049-1-40-10	G. p. palpalis			650	562-662	T. congolense
Dodeo site 1	140306-10	237-51-00050-1-40-10	G. m. submorsitans	Glossina sp.		650	562-662	T. congolense	MG255211	320	310-317	T. grayi
Dodeo site 1	140306-10	237-51-00051-1-40-10	G. p. palpalis
Dodeo site 1	140306-10	237-51-00052-1-40-10	G. p. palpalis			320	310-317	T. grayi
Dodeo site 1	140306-10	237-51-00053-1-40-10	G. p. palpalis
Dodeo site 1	140306-10	237-51-00054-1-40-10	G. p. palpalis			550	562-662	T. congolense		450	426	T. brucei ssp.
Dodeo site 1	140306-10	237-51-00055-1-40-10	G. p. palpalis			650	562-662	T. congolense
Dodeo site 1	140306-10	237-51-00056-1-40-10	G. p. palpalis			650	562-662	T. congolense
Dodeo site 1	140306-10	237-51-00057-1-40-10	G. p. palpalis			320	310-317	T. grayi
Dodeo site 1	140306-10	237-51-00058-1-40-10	G. p. palpalis			400	426	T. brucei ssp.
Dodeo site 1	140306-11	237-51-00059-1-40-10	G. p. palpalis
Dodeo site 1	140306-05	237-51-00060-1-40-10	G. p. palpalis
Dodeo site 1	140306-11	237-51-00061-1-40-10	G. tachinoides	Glossina sp.	MG234538
Dodeo site 1	140306-07	237-51-00062-1-40-10	G. p. palpalis
Dodeo site 1	140306-08	237-51-00063-1-40-10	G. p. palpalis			550	562-662	T. congolense	MG255221	400	426	T. brucei ssp.
Dodeo site 1	140306-08	237-51-00064-1-40-10	G. p. palpalis
Dodeo site 1	140306-08	237-51-00065-1-40-10	G. p. palpalis
Dodeo site 1	140306-08	237-51-00066-1-40-10	G. p. palpalis
Dodeo site 1	140306-08	237-51-00067-1-40-10	G. p. palpalis			320	310-317	T. grayi
Dodeo site 1	140306-06	237-51-00068-1-40-10	G. m. submorsitans	Glossina sp.
Dodeo site 1	140306-06	237-51-00069-1-40-10	G. m. submorsitans	Glossina sp.
Dodeo site 1	140306-09	237-51-00070-1-40-10	G. p. palpalis
Dodeo site 1	140306-09	237-51-00071-1-40-10	G. p. palpalis
Dodeo site 1	140306-02	237-51-00072-1-40-10	G. p. palpalis			320	310-317	T. grayi
Dodeo site 1	140306-02	237-51-00073-1-40-10	G. p. palpalis
Dodeo site 1	140306-01	237-51-00074-1-40-10	G. m. submorsitans	Glossina sp.	MG234535
Dodeo site 1	140306-09	237-51-00075-1-40-10	G. p. palpalis			320	310-317	T. grayi
Dodeo site 2	140309-02	237-51-00076-1-40-10	G. p. palpalis
Dodeo site 2	140309-02	237-51-00077-1-40-10	G. m. submorsitans	Glossina sp.
Dodeo site 2	140309-02	237-51-00078-1-40-10	G. m. submorsitans	Glossina sp.
Dodeo site 2	140309-02	237-51-00079-1-40-10	G. p. palpalis			320	310-317	T. grayi
Dodeo site 2	140309-02	237-51-00080-1-40-10	G. m. submorsitans	Glossina sp.	MG234538
Dodeo site 2	140309-02	237-51-00081-1-40-10	G. p. palpalis
Dodeo site 2	140309-02	237-51-00082-1-40-10	G. p. palpalis
Dodeo site 2	140309-02	237-51-00083-1-40-10	G. p. palpalis			450	426	T. brucei ssp.
Dodeo site 2	140309-05	237-51-00084-1-40-10	G. p. palpalis			650	562-662	T. congolense
Dodeo site 2	140309-05	237-51-00085-1-40-10	G. p. palpalis
Dodeo site 2	140309-05	237-51-00086-1-40-10	G. p. palpalis
Dodeo site 2	140309-05	237-51-00087-1-40-10	G. p. palpalis			320	310-317	T. grayi
Dodeo site 2	140309-05	237-51-00088-1-40-10	G. p. palpalis
Dodeo site 2	140309-05	237-51-00089-1-40-10	G. p. palpalis
Dodeo site 2	140309-05	237-51-00090-1-40-10	G. p. palpalis
Dodeo site 2	140309-05	237-51-00091-1-40-10	G. p. palpalis
Dodeo site 2	140309-05	237-51-00092-1-40-10	G. p. palpalis			650	562-662	T. congolense		320	310-317	T. grayi
Dodeo site 2	140309-05	237-51-00093-1-40-10	G. p. palpalis			650	562-662	T. congolense
Dodeo site 2	140309-03	237-51-00094-1-40-10	G. tachinoides	Glossina sp.	MG234537
Dodeo site 2	140309-03	237-51-00095-1-40-10	G. p. palpalis			650	562-662	T. congolense
Dodeo site 2	140309-03	237-51-00096-1-40-10	G. p. palpalis
Dodeo site 2	140309-03	237-51-00097-1-40-10	G. p. palpalis
Dodeo site 2	140309-03	237-51-00098-1-40-10	G. p. palpalis
Dodeo site 2	140309-03	237-51-00099-1-40-10	G. p. palpalis
Dodeo site 2	140309-10	237-51-00100-1-40-10	G. m. submorsitans	Glossina sp.	MG234538	650	562-662	T. congolense		320	310-317	T. grayi
Dodeo site 2	140309-10	237-51-00101-1-40-10	G. p. palpalis
Dodeo site 2	140309-10	237-51-00102-1-40-10	G. p. palpalis			320	310-317	T. grayi
Dodeo site 2	140309-10	237-51-00103-1-40-10	G. p. palpalis			320	310-317	T. grayi
Dodeo site 2	140309-10	237-51-00104-1-40-10	G. p. palpalis
Dodeo site 2	140309-10	237-51-00105-1-40-10	G. p. palpalis			650	562-662	T. congolense
Dodeo site 2	140309-10	237-51-00106-1-40-10	G. p. palpalis			320	310-317	T. grayi
Dodeo site 2	140309-07	237-51-00107-1-40-10	G. p. palpalis	G. p. palpalis	MG234551	450	426	T. brucei ssp.
Dodeo site 2	140309-06	237-51-00108-1-40-10	G. p. palpalis
Dodeo site 2	140309-06	237-51-00109-1-40-10	G. p. palpalis
Dodeo site 2	140309-01	237-51-00110-1-40-10	G. p. palpalis			650	562-662	T. congolense
Dodeo site 2	140309-01	237-51-00111-1-40-10	G. p. palpalis			650	562-662	T. congolense
Dodeo site 2	140309-01	237-51-00112-1-40-10	G. p. palpalis			650	562-662	T. congolense		320	310-317	T. grayi
Dodeo site 2	140309-08	237-51-00113-1-40-10	G. p. palpalis
Dodeo site 2	140309-08	237-51-00114-1-40-10	G. p. palpalis			320	310-317	T. grayi
Dodeo site 2	140309-08	237-51-00115-1-40-10	G. p. palpalis			650	562-662	T. congolense
Dodeo site 2	140309-08	237-51-00116-1-40-10	G. p. palpalis			320	310-317	T. grayi
Dodeo site 2	140309-08	237-51-00117-1-40-10	G. p. palpalis			450	426	T. brucei ssp.		320	310-317	T. grayi
Dodeo site 2	140309-08	237-51-00118-1-40-10	G. p. palpalis
Alme site 1	140311-05	237-51-00119-1-40-10	G. m. submorsitans	G. m. submorsitans	MG234540	320	310-317	T. grayi
Gamba site 1	140321-01	237-51-00120-1-40-10	G. m. submorsitans	G. m. submorsitans	MG234539	320	310-317	T. grayi
Gamba site 1	140321-01	237-51-00121-1-40-10	G. m. submorsitans			320	310-317	T. grayi
Gamba site 1	140321-02	237-51-00122-1-40-10	G. m. submorsitans			650	562-662	T. congolense
Gamba site 1	140321-02	237-51-00123-1-40-10	G. m. submorsitans			320	310-317	T. grayi
Gamba site 1	140321-02	237-51-00124-1-40-10	G. m. submorsitans			320	310-317	T. grayi
Gamba site 1	140321-02	237-51-00125-1-40-10	G. m. submorsitans
Gamba site 1	140321-09	237-51-00126-1-40-10	G. tachinoides	G. m. submorsitans	MG234543
Gamba site 1	140321-09	237-51-00127-1-40-10	G. m. submorsitans
Gamba site 1	140321-09	237-51-00128-1-40-10	G. m. submorsitans			320	310-317	T. grayi
Gamba site 1	140321-09	237-51-00129-1-40-10	G. m. submorsitans
Gamba site 1	140321-09	237-51-00130-1-40-10	G. m. submorsitans			320	310-317	T. grayi
Gamba site 1	140321-09	237-51-00131-1-40-10	G. m. submorsitans
Gamba site 1	140321-01	237-51-00132-1-40-10	G. m. submorsitans			320	310-317	T. grayi
Gamba site 1	140321-12	237-51-00133-1-40-10	G. m. submorsitans
Gamba site 1	140321-12	237-51-00134-1-40-10	G. m. submorsitans			320	310-317	T. grayi
Gamba site 1	140321-05	237-51-00135-1-40-10	G. m. submorsitans
Gamba site 1	140321-05	237-51-00136-1-40-10	G. tachinoides			320	310-317	T. grayi
Gamba site 1	140321-05	237-51-00137-1-40-10	G. m. submorsitans
Gamba site 1	140321-05	237-51-00138-1-40-10	G. m. submorsitans
Gamba site 1	140321-05	237-51-00139-1-40-10	G. m. submorsitans	G. m. submorsitans	MG234539
Gamba site 1	140321-05	237-51-00140-1-40-10	G. m. submorsitans
Gamba site 1	140321-06	237-51-00141-1-40-10	G. m. submorsitans
Gamba site 1	140321-06	237-51-00142-1-40-10	G. m. submorsitans
Gamba site 1	140321-06	237-51-00143-1-40-10	G. m. submorsitans
Gamba site 1	140321-06	237-51-00144-1-40-10	G. m. submorsitans
Gamba site 1	140321-06	237-51-00145-1-40-10	G. m. submorsitans
Gamba site 1	140321-06	237-51-00146-1-40-10	G. m. submorsitans			320	310-317	T. grayi
Gamba site 1	140321-06	237-51-00147-1-40-10	G. m. submorsitans
Gamba site 1	140321-04	237-51-00148-1-40-10	G. m. submorsitans
Gamba site 1	140321-04	237-51-00149-1-40-10	G. tachinoides	G. tachinoides
Gamba site 1	140321-04	237-51-00150-1-40-10	G. m. submorsitans			100	unknown	unidentified NI100
Gamba site 1	140321-07	237-51-00151-1-40-10	G. tachinoides	G. tachinoides	MG234545
Gamba site 1	140321-07	237-51-00152-1-40-10	G. tachinoides	G. tachinoides	MG234548
Gamba site 1	140321-07	237-51-00153-1-40-10	G. m. submorsitans
Gamba site 1	140321-10	237-51-00154-1-40-10	G. m. submorsitans
Gamba site 1	140321-10	237-51-00155-1-40-10	G. m. submorsitans
Gamba site 1	140321-10	237-51-00156-1-40-10	G. m. submorsitans			100	unknown	unidentified NI100
Gamba site 1	140321-10	237-51-00157-1-40-10	G. m. submorsitans			100	unknown	unidentified NI100
Gamba site 1	140321-10	237-51-00158-1-40-10	G. m. submorsitans
Gamba site 1	140321-02	237-51-00159-1-40-10	G. tachinoides	G. m. submorsitans	MG234539
Gamba site 1	140321-02	237-51-00160-1-40-10	G. m. submorsitans
Gamba site 1	140321-02	237-51-00161-1-40-10	G. m. submorsitans
Gamba site 1	140321-02	237-51-00162-1-40-10	G. m. submorsitans
Gamba site 1	140321-02	237-51-00163-1-40-10	G. m. submorsitans			650	562-662	T. congolense
Gamba site 1	140321-02	237-51-00164-1-40-10	G. tachinoides
Gamba site 1	140321-02	237-51-00165-1-40-10	G. m. submorsitans
Gamba site 1	140321-02	237-51-00166-1-40-10	G. m. submorsitans			650	562-662	T. congolense
Gamba site 1	140321-02	237-51-00167-1-40-10	G. tachinoides	G. m. submorsitans	MG234540
Gamba site 1	140321-02	237-51-00168-1-40-10	G. m. submorsitans			450	426	T. brucei ssp.
Gamba site 1	140321-02	237-51-00169-1-40-10	G. m. submorsitans
Gamba site 1	140321-03	237-51-00170-1-40-10	G. tachinoides	G. m. submorsitans	MG234539	320	310-317	T. grayi
Gamba site 1	140321-03	237-51-00171-1-40-10	G. m. submorsitans			650	562-662	T. congolense
Gamba site 1	140321-03	237-51-00172-1-40-10	G. m. submorsitans
Gamba site 1	140321-01	237-51-00173-1-40-10	G. m. submorsitans
Gamba site 1	140321-01	237-51-00174-1-40-10	G. m. submorsitans
Gamba site 1	140321-01	237-51-00175-1-40-10	G. m. submorsitans			450	426	T. brucei ssp.
Gamba site 1	140321-01	237-51-00176-1-40-10	G. m. submorsitans			650	562-662	T. congolense
Gamba site 1	140321-07	237-51-00177-1-40-10	G.tachinoides	G. m. submorsitans	MG234539
Gamba site 1	140321-07	237-51-00178-1-40-10	G.tachinoides	G. m. submorsitans	MG234540
Gamba site 1	140321-10	237-51-00179-1-40-10	G. m. submorsitans			650	562-662	T. congolense
Gamba site 1	140321-10	237-51-00180-1-40-10	G. m. submorsitans
Gamba site 1	140321-10	237-51-00181-1-40-10	G. m. submorsitans
Gamba site 1	140321-10	237-51-00182-1-40-10	G. tachinoides	G. m. submorsitans	MG234539	450	426	T. brucei ssp.
Gamba site 1	140321-10	237-51-00183-1-40-10	G. m. submorsitans
Gamba site 1	140321-10	237-51-00184-1-40-10	G. m. submorsitans
Gamba site 1	140321-09	237-51-00185-1-40-10	G. m. submorsitans			450	426	T. brucei ssp.
Gamba site 1	140321-09	237-51-00186-1-40-10	G. m. submorsitans
Gamba site 1	140321-09	237-51-00187-1-40-10	G. m. submorsitans			650	562-662	T. congolense
Gamba site 1	140321-08	237-51-00188-1-40-10	G. m. submorsitans
Gamba site 1	140321-08	237-51-00189-1-40-10	G. m. submorsitans			650	562-662	T. congolense
Gamba site 1	140321-08	237-51-00190-1-40-10	G. m. submorsitans
Gamba site 1	140321-08	237-51-00191-1-40-10	G. m. submorsitans
Gamba site 1	140321-08	237-51-00192-1-40-10	G. m. submorsitans	G. m. submorsitans	MG234540
Gamba site 1	140321-08	237-51-00193-1-40-10	G.tachinoides	G. tachinoides	MG234544
Gamba site 1	140321-06	237-51-00194-1-40-10	G. m. submorsitans
Gamba site 1	140321-06	237-51-00195-1-40-10	G. m. submorsitans
Gamba site 1	140321-06	237-51-00196-1-40-10	G.tachinoides	G. m. submorsitans	MG234539
Gamba site 1	140321-06	237-51-00197-1-40-10	G. m. submorsitans			320	310-317	T. grayi
Gamba site 1	140321-06	237-51-00198-1-40-10	G. m. submorsitans
Gamba site 1	140321-06	237-51-00199-1-40-10	G. tachinoides	G. m. submorsitans	MG234541
Gamba site 1	140321-06	237-51-00200-1-40-10	G. tachinoides	G. m. submorsitans	MG234542
Gamba site 1	140321-06	237-51-00201-1-40-10	G. m. submorsitans
Gamba site 1	140321-06	237-51-00202-1-40-10	G. m. submorsitans			650	562-662	T. congolense
Gamba site 1	140321-06	237-51-00203-1-40-10	G. m. submorsitans
Gamba site 1	140321-06	237-51-00204-1-40-10	G. m. submorsitans			320	310-317	T. grayi
Gamba site 1	140321-06	237-51-00205-1-40-10	G. m. submorsitans			320	310-317	T. grayi
Gamba site 1	140321-06	237-51-00206-1-40-10	G. m. submorsitans
Gamba site 1	140321-06	237-51-00207-1-40-10	G. m. submorsitans
Gamba site 1	140321-06	237-51-00208-1-40-10	G. m. submorsitans
Gamba site 1	140321-05	237-51-00209-1-40-10	G. m. submorsitans
Gamba site 1	140321-05	237-51-00210-1-40-10	G. m. submorsitans
Gamba site 1	140321-05	237-51-00211-1-40-10	G. tachinoides	G. tachinoides	MG234546	450	426	T. brucei ssp.		320	310-317	T. grayi	MG255201 / MG283146
Gamba site 1	140321-05	237-51-00212-1-40-10	G. m. submorsitans			550	562-662	T. congolense		320	310-317	T. grayi
Gamba site 1	140321-05	237-51-00213-1-40-10	G. m. submorsitans
Gamba site 1	140321-05	237-51-00214-1-40-10	G. m. submorsitans			320	310-317	T. grayi
Gamba site 1	140321-05	237-51-00215-1-40-10	G. m. submorsitans
Gamba site 1	140321-01	237-51-00216-1-40-10	G. m. submorsitans
Gamba site 1	140321-02	237-51-00217-1-40-10	G. m. submorsitans	G. tachinoides	MG234547	320	310-317	T. grayi
Gamba site 1	140321-02	237-51-00218-1-40-10	G. m. submorsitans	G. m. submorsitans	MG234539
Gamba site 1	140321-02	237-51-00219-1-40-10	G. m. submorsitans	G. m. submorsitans	MG234540	650	562-662	T. congolense
Gamba site 1	140321-02	237-51-00220-1-40-10	G. m. submorsitans			320	310-317	T. grayi
Gamba site 1	140321-10	237-51-00221-1-40-10	G. tachinoides	G. tachinoides	MG234547
Gamba site 1	140321-10	237-51-00222-1-40-10	G. m. submorsitans
Gamba site 1	140321-10	237-51-00223-1-40-10	G. m. submorsitans			320	310-317	T. grayi
Gamba site 1	140321-10	237-51-00224-1-40-10	G. m. submorsitans			320	310-317	T. grayi
Gamba site 1	140321-05	237-51-00225-1-40-10	G. m. submorsitans			320	310-317	T. grayi
Gamba site 1	140321-09	237-51-00226-1-40-10	G. m. submorsitans
Gamba site 1	140321-03	237-51-00227-1-40-10	G. tachinoides	G. tachinoides		320	310-317	T. grayi
Gamba site 1	140321-06	237-51-00228-1-40-10	G. m. submorsitans			650	562-662	T. congolense forest	MG255212
Gamba site 1	140321-06	237-51-00229-1-40-10	G. m. submorsitans
Gamba site 1	140321-06	237-51-00230-1-40-10	G. m. submorsitans
Gamba site 1	140321-06	237-51-00231-1-40-10	G. m. submorsitans
Gamba site 1	140321-07	237-51-00232-1-40-10	G. m. submorsitans
Dodeo site 2	140309-08	237-51-00233-1-40-10	G. p. palpalis
Dodeo site 2	140309-05	237-51-00234-1-40-10	G. p. palpalis			320	310-317	T. grayi
Dodeo site 2	140309-05	237-51-00235-1-40-10	G. p. palpalis
Dodeo site 2	140309-05	237-51-00236-1-40-10	G. p. palpalis	G. p. palpalis	MG234550
Dodeo site 2	140309-05	237-51-00237-1-40-10	G. p. palpalis			550	562-662	T. congolense		320	310-317	T. grayi
Dodeo site 2	140309-10	237-51-00238-1-40-10	G. p. palpalis
Dodeo site 2	140309-10	237-51-00239-1-40-10	G. p. palpalis			650	562-662	T. congolense
Dodeo site 2	140309-01	237-51-00240-1-40-10	G. m. submorsitans	Glossina sp.	MG234538	320	310-317	T. grayi
Dodeo site 2	140309-01	237-51-00241-1-40-10	G. p. palpalis

## Sheet: Table S2
Sampling				Trypanosome identification by ITS1 PCR product 1				Trypanosome identification by ITS1 PCR product 2
Site	Trap_ID	Sample ID	Glossina species	band (bp)	expected (bp)	Species	Acession nr.	band (bp)	expected (bp)	Species	Acession nr.
Dodeo site 1	140306-01	237-51-00001-1-60-10	G. p. palpalis
Dodeo site 1	140306-01	237-51-00002-1-60-10	G. p. palpalis	200	200	T. vivax	MG255220
Dodeo site 1	140306-04	237-51-00003-1-60-10	G. p. palpalis
Dodeo site 1	140306-02	237-51-00004-1-60-10	G. p. palpalis
Dodeo site 1	140306-05	237-51-00005-1-60-10	G. p. palpalis
Dodeo site 1	140306-05	237-51-00006-1-60-10	G. p. palpalis
Dodeo site 1	140306-03	237-51-00007-1-60-10	G. p. palpalis	650	562-662	T. congolense
Dodeo site 1	140306-10	237-51-00008-1-60-10	Glossina sp.
Dodeo site 1	140306-10	237-51-00009-1-60-10	G. p. palpalis	650	562-662	T. congolense	MG255217
Dodeo site 1	140306-09	237-51-00010-1-60-10	G. p. palpalis	200	200	T. vivax
Dodeo site 1	140306-09	237-51-00011-1-60-10	G. p. palpalis
Dodeo site 1	140306-08	237-51-00012-1-60-10	G. p. palpalis	200	200	T. vivax
Dodeo site 1	140306-07	237-51-00013-1-60-10	G. p. palpalis
Dodeo site 1	140306-16	237-51-00014-1-60-10	G. p. palpalis
Dodeo site 1	140306-11	237-51-00015-1-60-10	Glossina sp.
Dodeo site 1	140306-01	237-51-00016-1-60-10	Glossina sp.
Dodeo site 1	140306-02	237-51-00017-1-60-10	G. p. palpalis
Dodeo site 1	140306-02	237-51-00018-1-60-10	G. p. palpalis	200	200	T. vivax
Dodeo site 1	140306-07	237-51-00019-1-60-10	G. p. palpalis
Dodeo site 1	140306-08	237-51-00020-1-60-10	G. p. palpalis
Dodeo site 1	140306-08	237-51-00021-1-60-10	G. p. palpalis
Dodeo site 1	140306-08	237-51-00022-1-60-10	G. p. palpalis
Dodeo site 1	140306-08	237-51-00023-1-60-10	G. p. palpalis
Dodeo site 1	140306-08	237-51-00024-1-60-10	G. p. palpalis
Dodeo site 1	140306-08	237-51-00025-1-60-10	G. p. palpalis
Dodeo site 1	140306-08	237-51-00026-1-60-10	G. p. palpalis
Dodeo site 1	140306-10	237-51-00027-1-60-10	G. p. palpalis
Dodeo site 1	140306-10	237-51-00028-1-60-10	G. p. palpalis
Dodeo site 1	140306-10	237-51-00029-1-60-10	G. p. palpalis
Dodeo site 1	140306-10	237-51-00030-1-60-10	G. p. palpalis
Dodeo site 1	140306-10	237-51-00031-1-60-10	G. p. palpalis
Dodeo site 1	140306-10	237-51-00032-1-60-10	G. p. palpalis	200	200	T. vivax
Dodeo site 1	140306-10	237-51-00033-1-60-10	G. p. palpalis
Dodeo site 1	140306-10	237-51-00034-1-60-10	G. p. palpalis	650	562-662	T. congolense
Dodeo site 1	140306-10	237-51-00035-1-60-10	G. p. palpalis
Dodeo site 1	140306-10	237-51-00036-1-60-10	G. p. palpalis	650	562-662	T. congolense	MG255215	200	200	T. vivax
Dodeo site 1	140306-10	237-51-00037-1-60-10	G. p. palpalis
Dodeo site 1	140306-10	237-51-00038-1-60-10	G. p. palpalis
Dodeo site 1	140306-10	237-51-00039-1-60-10	G. p. palpalis
Dodeo site 1	140306-15	237-51-00040-1-60-10	Glossina sp.
Dodeo site 1	140306-09	237-51-00041-1-60-10	Glossina sp.
Dodeo site 1	140306-09	237-51-00042-1-60-10	G. p. palpalis	200	200	T. vivax
Dodeo site 1	140306-09	237-51-00043-1-60-10	G. p. palpalis
Dodeo site 1	140306-09	237-51-00044-1-60-10	G. p. palpalis
Dodeo site 1	140306-09	237-51-00045-1-60-10	G. p. palpalis	650	562-662	T. congolense	MG283144
Dodeo site 1	140306-09	237-51-00046-1-60-10	G. p. palpalis
Dodeo site 1	140306-11	237-51-00047-1-60-10	Glossina sp.
Dodeo site 1	140306-13	237-51-00048-1-60-10	Glossina sp.
Dodeo site 1	140306-13	237-51-00049-1-60-10	G. p. palpalis
Dodeo site 1	140306-10	237-51-00050-1-60-10	Glossina sp.
Dodeo site 1	140306-10	237-51-00051-1-60-10	G. p. palpalis
Dodeo site 1	140306-10	237-51-00052-1-60-10	G. p. palpalis	100	unknown	unidentified NI100
Dodeo site 1	140306-10	237-51-00053-1-60-10	G. p. palpalis
Dodeo site 1	140306-10	237-51-00054-1-60-10	G. p. palpalis
Dodeo site 1	140306-10	237-51-00055-1-60-10	G. p. palpalis
Dodeo site 1	140306-10	237-51-00056-1-60-10	G. p. palpalis
Dodeo site 1	140306-10	237-51-00057-1-60-10	G. p. palpalis	400	426	T. brucei ssp.		200	200	T. vivax
Dodeo site 1	140306-10	237-51-00058-1-60-10	G. p. palpalis
Dodeo site 1	140306-11	237-51-00059-1-60-10	G. p. palpalis
Dodeo site 1	140306-05	237-51-00060-1-60-10	G. p. palpalis
Dodeo site 1	140306-11	237-51-00061-1-60-10	Glossina sp.	100	unknown	unidentified NI100
Dodeo site 1	140306-07	237-51-00062-1-60-10	G. p. palpalis
Dodeo site 1	140306-08	237-51-00063-1-60-10	G. p. palpalis
Dodeo site 1	140306-08	237-51-00064-1-60-10	G. p. palpalis
Dodeo site 1	140306-08	237-51-00065-1-60-10	G. p. palpalis
Dodeo site 1	140306-08	237-51-00066-1-60-10	G. p. palpalis
Dodeo site 1	140306-08	237-51-00067-1-60-10	G. p. palpalis
Dodeo site 1	140306-06	237-51-00068-1-60-10	Glossina sp.
Dodeo site 1	140306-06	237-51-00069-1-60-10	Glossina sp.
Dodeo site 1	140306-09	237-51-00070-1-60-10	G. p. palpalis
Dodeo site 1	140306-09	237-51-00071-1-60-10	G. p. palpalis	100	unknown	unidentified NI100
Dodeo site 1	140306-02	237-51-00072-1-60-10	G. p. palpalis
Dodeo site 1	140306-02	237-51-00073-1-60-10	G. p. palpalis
Dodeo site 1	140306-01	237-51-00074-1-60-10	Glossina sp.
Dodeo site 1	140306-09	237-51-00075-1-60-10	G. p. palpalis
Dodeo site 2	140309-02	237-51-00076-1-60-10	G. p. palpalis
Dodeo site 2	140309-02	237-51-00077-1-60-10	Glossina sp.
Dodeo site 2	140309-02	237-51-00078-1-60-10	Glossina sp.
Dodeo site 2	140309-02	237-51-00079-1-60-10	G. p. palpalis
Dodeo site 2	140309-02	237-51-00080-1-60-10	Glossina sp.
Dodeo site 2	140309-02	237-51-00081-1-60-10	G. p. palpalis	200	200	T. vivax
Dodeo site 2	140309-02	237-51-00082-1-60-10	G. p. palpalis
Dodeo site 2	140309-02	237-51-00083-1-60-10	G. p. palpalis
Dodeo site 2	140309-05	237-51-00084-1-60-10	G. p. palpalis
Dodeo site 2	140309-05	237-51-00085-1-60-10	G. p. palpalis	100	unknown	unidentified NI100
Dodeo site 2	140309-05	237-51-00086-1-60-10	G. p. palpalis
Dodeo site 2	140309-05	237-51-00087-1-60-10	G. p. palpalis
Dodeo site 2	140309-05	237-51-00088-1-60-10	G. p. palpalis	200	200	T. vivax
Dodeo site 2	140309-05	237-51-00089-1-60-10	G. p. palpalis	100	unknown	unidentified NI100
Dodeo site 2	140309-05	237-51-00090-1-60-10	G. p. palpalis
Dodeo site 2	140309-05	237-51-00091-1-60-10	G. p. palpalis
Dodeo site 2	140309-05	237-51-00092-1-60-10	G. p. palpalis
Dodeo site 2	140309-05	237-51-00093-1-60-10	G. p. palpalis
Dodeo site 2	140309-03	237-51-00094-1-60-10	Glossina sp.
Dodeo site 2	140309-03	237-51-00095-1-60-10	G. p. palpalis	650	562-662	T. congolense	MG283145
Dodeo site 2	140309-03	237-51-00096-1-60-10	G. p. palpalis
Dodeo site 2	140309-03	237-51-00097-1-60-10	G. p. palpalis	100	unknown	unidentified NI100
Dodeo site 2	140309-03	237-51-00098-1-60-10	G. p. palpalis
Dodeo site 2	140309-03	237-51-00099-1-60-10	G. p. palpalis
Dodeo site 2	140309-10	237-51-00100-1-60-10	Glossina sp.	100	unknown	unidentified NI100	MG255214
Dodeo site 2	140309-10	237-51-00101-1-60-10	G. p. palpalis	200	200	T. vivax
Dodeo site 2	140309-10	237-51-00102-1-60-10	G. p. palpalis
Dodeo site 2	140309-10	237-51-00103-1-60-10	G. p. palpalis
Dodeo site 2	140309-10	237-51-00104-1-60-10	G. p. palpalis
Dodeo site 2	140309-10	237-51-00105-1-60-10	G. p. palpalis
Dodeo site 2	140309-10	237-51-00106-1-60-10	G. p. palpalis
Dodeo site 2	140309-07	237-51-00107-1-60-10	G. p. palpalis
Dodeo site 2	140309-06	237-51-00108-1-60-10	G. p. palpalis
Dodeo site 2	140309-06	237-51-00109-1-60-10	G. p. palpalis
Dodeo site 2	140309-01	237-51-00110-1-60-10	G. p. palpalis
Dodeo site 2	140309-01	237-51-00111-1-60-10	G. p. palpalis	650	562-662	T. congolense
Dodeo site 2	140309-01	237-51-00112-1-60-10	G. p. palpalis
Dodeo site 2	140309-08	237-51-00113-1-60-10	G. p. palpalis	200	200	T. vivax
Dodeo site 2	140309-08	237-51-00114-1-60-10	G. p. palpalis	200	200	T. vivax
Dodeo site 2	140309-08	237-51-00115-1-60-10	G. p. palpalis
Dodeo site 2	140309-08	237-51-00116-1-60-10	G. p. palpalis
Dodeo site 2	140309-08	237-51-00117-1-60-10	G. p. palpalis
Dodeo site 2	140309-08	237-51-00118-1-60-10	G. p. palpalis
Alme site 1	140311-05	237-51-00119-1-60-10	G. m. submorsitans
Gamba site 1	140321-01	237-51-00120-1-60-10	G. m. submorsitans
Gamba site 1	140321-01	237-51-00121-1-60-10	G. p. palpalis
Gamba site 1	140321-02	237-51-00122-1-60-10	G. p. palpalis	200	200	T. vivax
Gamba site 1	140321-02	237-51-00123-1-60-10	G. p. palpalis
Gamba site 1	140321-02	237-51-00124-1-60-10	G. p. palpalis
Gamba site 1	140321-02	237-51-00125-1-60-10	G. p. palpalis
Gamba site 1	140321-09	237-51-00126-1-60-10	G. m. submorsitans
Gamba site 1	140321-09	237-51-00127-1-60-10	G. p. palpalis
Gamba site 1	140321-09	237-51-00128-1-60-10	G. p. palpalis
Gamba site 1	140321-09	237-51-00129-1-60-10	G. p. palpalis
Gamba site 1	140321-09	237-51-00130-1-60-10	G. p. palpalis
Gamba site 1	140321-09	237-51-00131-1-60-10	G. p. palpalis
Gamba site 1	140321-01	237-51-00132-1-60-10	G. p. palpalis	320	310-317	T. grayi	MG283146
Gamba site 1	140321-12	237-51-00133-1-60-10	G. p. palpalis
Gamba site 1	140321-12	237-51-00134-1-60-10	G. p. palpalis
Gamba site 1	140321-05	237-51-00135-1-60-10	G. p. palpalis
Gamba site 1	140321-05	237-51-00136-1-60-10	G. tachinoides
Gamba site 1	140321-05	237-51-00137-1-60-10	G. p. palpalis	200	200	T. vivax
Gamba site 1	140321-05	237-51-00138-1-60-10	G. p. palpalis
Gamba site 1	140321-05	237-51-00139-1-60-10	G. m. submorsitans
Gamba site 1	140321-05	237-51-00140-1-60-10	G. p. palpalis
Gamba site 1	140321-06	237-51-00141-1-60-10	G. p. palpalis
Gamba site 1	140321-06	237-51-00142-1-60-10	G. p. palpalis
Gamba site 1	140321-06	237-51-00143-1-60-10	G. p. palpalis	200	200	T. vivax	MG255213
Gamba site 1	140321-06	237-51-00144-1-60-10	G. p. palpalis
Gamba site 1	140321-06	237-51-00145-1-60-10	G. p. palpalis
Gamba site 1	140321-06	237-51-00146-1-60-10	G. p. palpalis	200	200	T. vivax
Gamba site 1	140321-06	237-51-00147-1-60-10	G. p. palpalis
Gamba site 1	140321-04	237-51-00148-1-60-10	G. p. palpalis
Gamba site 1	140321-04	237-51-00149-1-60-10	G. tachinoides	200	200	T. vivax
Gamba site 1	140321-04	237-51-00150-1-60-10	G. p. palpalis
Gamba site 1	140321-07	237-51-00151-1-60-10	G. tachinoides
Gamba site 1	140321-07	237-51-00152-1-60-10	G. tachinoides
Gamba site 1	140321-07	237-51-00153-1-60-10	G. p. palpalis
Gamba site 1	140321-10	237-51-00154-1-60-10	G. p. palpalis
Gamba site 1	140321-10	237-51-00155-1-60-10	G. p. palpalis	200	200	T. vivax
Gamba site 1	140321-10	237-51-00156-1-60-10	G. p. palpalis
Gamba site 1	140321-10	237-51-00157-1-60-10	G. p. palpalis
Gamba site 1	140321-10	237-51-00158-1-60-10	G. p. palpalis
Gamba site 1	140321-02	237-51-00159-1-60-10	G. m. submorsitans
Gamba site 1	140321-02	237-51-00160-1-60-10	G. p. palpalis
Gamba site 1	140321-02	237-51-00161-1-60-10	G. p. palpalis
Gamba site 1	140321-02	237-51-00162-1-60-10	G. p. palpalis
Gamba site 1	140321-02	237-51-00163-1-60-10	G. p. palpalis	650	562-662	T. congolense	MG255216
Gamba site 1	140321-02	237-51-00164-1-60-10	G. tachinoides
Gamba site 1	140321-02	237-51-00165-1-60-10	G. p. palpalis	650	562-662	T. congolense
Gamba site 1	140321-02	237-51-00166-1-60-10	G. p. palpalis	650	562-662	T. congolense	MG255218
Gamba site 1	140321-02	237-51-00167-1-60-10	G. m. submorsitans
Gamba site 1	140321-02	237-51-00168-1-60-10	G. p. palpalis
Gamba site 1	140321-02	237-51-00169-1-60-10	G. p. palpalis
Gamba site 1	140321-03	237-51-00170-1-60-10	G. m. submorsitans	200	200	T. vivax
Gamba site 1	140321-03	237-51-00171-1-60-10	G. p. palpalis	650	562-662	T. congolense	MG255219
Gamba site 1	140321-03	237-51-00172-1-60-10	G. p. palpalis
Gamba site 1	140321-01	237-51-00173-1-60-10	G. p. palpalis
Gamba site 1	140321-01	237-51-00174-1-60-10	G. p. palpalis
Gamba site 1	140321-01	237-51-00175-1-60-10	G. p. palpalis
Gamba site 1	140321-01	237-51-00176-1-60-10	G. p. palpalis
Gamba site 1	140321-07	237-51-00177-1-60-10	G. m. submorsitans
Gamba site 1	140321-07	237-51-00178-1-60-10	G. m. submorsitans
Gamba site 1	140321-10	237-51-00179-1-60-10	G. p. palpalis
Gamba site 1	140321-10	237-51-00180-1-60-10	G. p. palpalis
Gamba site 1	140321-10	237-51-00181-1-60-10	G. p. palpalis
Gamba site 1	140321-10	237-51-00182-1-60-10	G. p. palpalis
Gamba site 1	140321-10	237-51-00183-1-60-10	G. p. palpalis
Gamba site 1	140321-10	237-51-00184-1-60-10	G. p. palpalis
Gamba site 1	140321-09	237-51-00185-1-60-10	G. p. palpalis
Gamba site 1	140321-09	237-51-00186-1-60-10	G. p. palpalis
Gamba site 1	140321-09	237-51-00187-1-60-10	G. p. palpalis
Gamba site 1	140321-08	237-51-00188-1-60-10	G. p. palpalis
Gamba site 1	140321-08	237-51-00189-1-60-10	G. p. palpalis	200	200	T. vivax
Gamba site 1	140321-08	237-51-00190-1-60-10	G. p. palpalis	200	200	T. vivax
Gamba site 1	140321-08	237-51-00191-1-60-10	G. p. palpalis
Gamba site 1	140321-08	237-51-00192-1-60-10	G. m. submorsitans
Gamba site 1	140321-08	237-51-00193-1-60-10	G. tachinoides
Gamba site 1	140321-06	237-51-00194-1-60-10	G. p. palpalis
Gamba site 1	140321-06	237-51-00195-1-60-10	G. p. palpalis
Gamba site 1	140321-06	237-51-00196-1-60-10	G. m. submorsitans
Gamba site 1	140321-06	237-51-00197-1-60-10	G. p. palpalis	320	310-317	T. grayi
Gamba site 1	140321-06	237-51-00198-1-60-10	G. p. palpalis	200	200	T. vivax
Gamba site 1	140321-06	237-51-00199-1-60-10	G. m. submorsitans
Gamba site 1	140321-06	237-51-00200-1-60-10	G. m. submorsitans
Gamba site 1	140321-06	237-51-00201-1-60-10	G. p. palpalis
Gamba site 1	140321-06	237-51-00202-1-60-10	G. p. palpalis
Gamba site 1	140321-06	237-51-00203-1-60-10	G. p. palpalis	200	200	T. vivax
Gamba site 1	140321-06	237-51-00204-1-60-10	G. p. palpalis
Gamba site 1	140321-06	237-51-00205-1-60-10	G. p. palpalis
Gamba site 1	140321-06	237-51-00206-1-60-10	G. p. palpalis
Gamba site 1	140321-06	237-51-00207-1-60-10	G. p. palpalis
Gamba site 1	140321-06	237-51-00208-1-60-10	G. p. palpalis	200	200	T. vivax
Gamba site 1	140321-05	237-51-00209-1-60-10	G. p. palpalis
Gamba site 1	140321-05	237-51-00210-1-60-10	G. p. palpalis
Gamba site 1	140321-05	237-51-00211-1-60-10	G. tachinoides
Gamba site 1	140321-05	237-51-00212-1-60-10	G. p. palpalis
Gamba site 1	140321-05	237-51-00213-1-60-10	G. p. palpalis
Gamba site 1	140321-05	237-51-00214-1-60-10	G. p. palpalis
Gamba site 1	140321-05	237-51-00215-1-60-10	G. p. palpalis	200	200	T. vivax
Gamba site 1	140321-01	237-51-00216-1-60-10	G. p. palpalis
Gamba site 1	140321-02	237-51-00217-1-60-10	G. tachinoides	100	unknown	unidentified NI100
Gamba site 1	140321-02	237-51-00218-1-60-10	G. m. submorsitans	200	200	T. vivax
Gamba site 1	140321-02	237-51-00219-1-60-10	G. m. submorsitans
Gamba site 1	140321-02	237-51-00220-1-60-10	G. p. palpalis
Gamba site 1	140321-10	237-51-00221-1-60-10	G. tachinoides	650	562-662	T. congolense
Gamba site 1	140321-10	237-51-00222-1-60-10	G. p. palpalis
Gamba site 1	140321-10	237-51-00223-1-60-10	G. p. palpalis
Gamba site 1	140321-10	237-51-00224-1-60-10	G. p. palpalis
Gamba site 1	140321-05	237-51-00225-1-60-10	G. p. palpalis	650	562-662	T. congolense
Gamba site 1	140321-09	237-51-00226-1-60-10	G. p. palpalis	200	200	T. vivax
Gamba site 1	140321-03	237-51-00227-1-60-10	G. tachinoides	650	562-662	T. congolense
Gamba site 1	140321-06	237-51-00228-1-60-10	G. p. palpalis	650	562-662	T. congolense	MG255212
Gamba site 1	140321-06	237-51-00229-1-60-10	G. p. palpalis	650	562-662	T. congolense
Gamba site 1	140321-06	237-51-00230-1-60-10	G. p. palpalis
Gamba site 1	140321-06	237-51-00231-1-60-10	G. p. palpalis
Gamba site 1	140321-07	237-51-00232-1-60-10	G. p. palpalis
Dodeo site 2	140309-08	237-51-00233-1-60-10	G. p. palpalis
Dodeo site 2	140309-05	237-51-00234-1-60-10	G. p. palpalis
Dodeo site 2	140309-05	237-51-00235-1-60-10	G. p. palpalis
Dodeo site 2	140309-05	237-51-00236-1-60-10	G. p. palpalis
Dodeo site 2	140309-05	237-51-00237-1-60-10	G. p. palpalis
Dodeo site 2	140309-10	237-51-00238-1-60-10	G. p. palpalis
Dodeo site 2	140309-10	237-51-00239-1-60-10	G. p. palpalis
Dodeo site 2	140309-01	237-51-00240-1-60-10	Glossina sp.
Dodeo site 2	140309-01	237-51-00241-1-60-10	G. p. palpalis

## Sheet: Table S3
Sampling			Cattle		Trypanosome identification by ITS1 PCR product 1				Trypanosome identification by ITS1 PCR product 2
Site	Herd_ID	Sample ID	Breed	PCV (%)	band (bp)	expected (bp)	Species	Acession nr.	band (bp)	expected (bp)	Species	Acession nr.
Dodeo	237-11-101	237-11-00001-1-38-10	Gudali	26
Dodeo	237-11-101	237-11-00002-1-38-10	Gudali	35
Dodeo	237-11-101	237-11-00003-1-38-10	Gudali	20
Dodeo	237-11-101	237-11-00004-1-38-10	Gudali	28	320	300-350	T. theileri	MG255206
Dodeo	237-11-101	237-11-00005-1-38-10	Gudali	25
Dodeo	237-11-101	237-11-00006-1-38-10	Gudali	31
Dodeo	237-11-101	237-11-00007-1-38-10	Gudali	26
Dodeo	237-11-101	237-11-00008-1-38-10	Gudali	29
Dodeo	237-11-101	237-11-00009-1-38-10	Gudali	24
Dodeo	237-11-101	237-11-00010-1-38-10	Gudali	26
Dodeo	237-11-101	237-11-00011-1-38-10	Gudali	25
Dodeo	237-11-101	237-11-00012-1-38-10	Gudali	24
Dodeo	237-11-101	237-11-00013-1-38-10	Gudali	28
Dodeo	237-11-101	237-11-00014-1-38-10	Gudali	28	100	unknown	unidentified NI100
Dodeo	237-11-101	237-11-00015-1-38-10	Gudali	32	320	300-350	T. theileri	MG255207
Dodeo	237-11-101	237-11-00016-1-38-10	Gudali	30
Dodeo	237-11-101	237-11-00017-1-38-10	Gudali	32
Dodeo	237-11-101	237-11-00018-1-38-10	Gudali	29	650	562-662	T. congolense
Dodeo	237-11-101	237-11-00019-1-38-10	Gudali	24
Dodeo	237-11-101	237-11-00020-1-38-10	Gudali	18
Dodeo	237-11-101	237-11-00021-1-38-10	Gudali	27
Dodeo	237-11-101	237-11-00022-1-38-10	Gudali	20
Dodeo	237-11-101	237-11-00023-1-38-10	Gudali	23
Dodeo	237-11-101	237-11-00024-1-38-10	Gudali	24
Dodeo	237-11-102	237-11-00025-1-38-10	Gudali	23
Dodeo	237-11-102	237-11-00026-1-38-10	Gudali	20
Dodeo	237-11-102	237-11-00027-1-38-10	Gudali	26
Dodeo	237-11-102	237-11-00028-1-38-10	Gudali	18
Dodeo	237-11-102	237-11-00029-1-38-10	Gudali	20	650	562-662	T. congolense
Dodeo	237-11-102	237-11-00030-1-38-10	Gudali	26
Dodeo	237-11-102	237-11-00031-1-38-10	Gudali	23
Dodeo	237-11-102	237-11-00032-1-38-10	Gudali	21	200	200	T. vivax
Dodeo	237-11-102	237-11-00033-1-38-10	Gudali	21
Dodeo	237-11-102	237-11-00034-1-38-10	Gudali	28
Dodeo	237-11-102	237-11-00035-1-38-10	Gudali	20
Dodeo	237-11-102	237-11-00036-1-38-10	Gudali	29
Dodeo	237-11-102	237-11-00037-1-38-10	Gudali	18	650	562-662	T. congolense
Dodeo	237-11-102	237-11-00038-1-38-10	Gudali	30
Dodeo	237-11-102	237-11-00039-1-38-10	Gudali	35
Dodeo	237-11-102	237-11-00040-1-38-10	Gudali	28
Dodeo	237-11-102	237-11-00041-1-38-10	Gudali	29	650	562-662	T. congolense
Dodeo	237-11-102	237-11-00042-1-38-10	Gudali	19
Dodeo	237-11-102	237-11-00043-1-38-10	Gudali	30
Dodeo	237-11-102	237-11-00044-1-38-10	Gudali	13
Dodeo	237-11-102	237-11-00045-1-38-10	Gudali	13
Dodeo	237-11-102	237-11-00046-1-38-10	Gudali	24	450	426	T. brucei ssp.
Dodeo	237-11-102	237-11-00047-1-38-10	Gudali	24
Dodeo	237-11-102	237-11-00048-1-38-10	Gudali	34
Dodeo	237-11-102	237-11-00049-1-38-10	Gudali	31
Dodeo	237-11-102	237-11-00050-1-38-10	Gudali	25	450	426	T. brucei ssp.
Dodeo	237-11-102	237-11-00051-1-38-10	Gudali	21
Dodeo	237-11-102	237-11-00052-1-38-10	Gudali	27
Dodeo	237-11-102	237-11-00053-1-38-10	Gudali	27
Dodeo	237-11-102	237-11-00054-1-38-10	Gudali	29
Dodeo	237-11-102	237-11-00055-1-38-10	Gudali	27
Dodeo	237-11-102	237-11-00056-1-38-10	Gudali	23
Dodeo	237-11-102	237-11-00057-1-38-10	Gudali	23
Dodeo	237-11-102	237-11-00058-1-38-10	Gudali	30
Dodeo	237-11-102	237-11-00059-1-38-10	Gudali	26
Dodeo	237-11-102	237-11-00060-1-38-10	Gudali	28
Dodeo	237-11-102	237-11-00061-1-38-10	Gudali	21
Dodeo	237-11-102	237-11-00062-1-38-10	Gudali	28
Dodeo	237-11-102	237-11-00063-1-38-10	Gudali	25
Dodeo	237-11-102	237-11-00064-1-38-10	Gudali	21
Dodeo	237-11-102	237-11-00065-1-38-10	Gudali	16
Dodeo	237-11-102	237-11-00066-1-38-10	Gudali	19
Dodeo	237-11-102	237-11-00067-1-38-10	Gudali	22
Dodeo	237-11-102	237-11-00068-1-38-10	Gudali	19
Dodeo	237-11-102	237-11-00069-1-38-10	Gudali	23
Dodeo	237-11-102	237-11-00070-1-38-10	Gudali	20
Dodeo	237-11-102	237-11-00071-1-38-10	Gudali	14
Dodeo	237-11-102	237-11-00072-1-38-10	Gudali	17	150	200	T. vivax
Dodeo	237-11-102	237-11-00073-1-38-10	Gudali	28
Dodeo	237-11-102	237-11-00074-1-38-10	Gudali	27	650	562-662	T. congolense
Dodeo	237-11-102	237-11-00075-1-38-10	Gudali	24
Dodeo	237-11-102	237-11-00076-1-38-10	Gudali	26
Dodeo	237-11-102	237-11-00077-1-38-10	Gudali	19
Dodeo	237-11-102	237-11-00078-1-38-10	Gudali	26
Dodeo	237-11-102	237-11-00079-1-38-10	Gudali	27
Dodeo	237-11-102	237-11-00080-1-38-10	Gudali	24
Dodeo	237-11-102	237-11-00081-1-38-10	Gudali	23
Dodeo	237-11-102	237-11-00082-1-38-10	Gudali	21
Dodeo	237-11-102	237-11-00083-1-38-10	Gudali	25
Dodeo	237-11-102	237-11-00084-1-38-10	Gudali	30
Dodeo	237-11-102	237-11-00085-1-38-10	Gudali	21
Dodeo	237-11-102	237-11-00086-1-38-10	Gudali	29
Dodeo	237-11-102	237-11-00087-1-38-10	Gudali	28
Dodeo	237-11-102	237-11-00088-1-38-10	Gudali	34
Dodeo	237-11-102	237-11-00089-1-38-10	Gudali	20	150	200	T. vivax
Dodeo	237-11-102	237-11-00090-1-38-10	Gudali	26
Dodeo	237-11-102	237-11-00091-1-38-10	Gudali	31
Dodeo	237-11-102	237-11-00092-1-38-10	Gudali	30
Dodeo	237-11-102	237-11-00093-1-38-10	Gudali	30
Dodeo	237-11-102	237-11-00094-1-38-10	Gudali	20
Dodeo	237-11-102	237-11-00095-1-38-10	Gudali	26
Dodeo	237-11-102	237-11-00096-1-38-10	Gudali	20
Dodeo	237-11-102	237-11-00097-1-38-10	Gudali	27
Dodeo	237-11-102	237-11-00098-1-38-10	Gudali	23
Dodeo	237-11-102	237-11-00099-1-38-10	Gudali	26
Dodeo	237-11-102	237-11-00100-1-38-10	Gudali	25	650	562-662	T. congolense
Dodeo	237-11-102	237-11-00101-1-38-10	Gudali	25
Dodeo	237-11-102	237-11-00102-1-38-10	Gudali	20	650	562-662	T. congolense	MG255203
Dodeo	237-11-102	237-11-00103-1-38-10	Gudali	30
Dodeo	237-11-102	237-11-00104-1-38-10	Gudali	20
Dodeo	237-11-102	237-11-00105-1-38-10	Gudali	21
Dodeo	237-11-102	237-11-00106-1-38-10	Gudali	21
Dodeo	237-11-102	237-11-00107-1-38-10	Gudali	20
Dodeo	237-11-102	237-11-00108-1-38-10	Gudali	20
Dodeo	237-11-102	237-11-00109-1-38-10	Gudali	34
Alme	237-11-103	237-11-00110-1-38-10	Gudali	28
Alme	237-11-103	237-11-00111-1-38-10	White Fulani	29
Alme	237-11-103	237-11-00112-1-38-10	White Fulani	27
Alme	237-11-103	237-11-00113-1-38-10	White Fulani	29
Alme	237-11-103	237-11-00114-1-38-10	White Fulani	28
Alme	237-11-103	237-11-00115-1-38-10	White Fulani	25
Alme	237-11-103	237-11-00116-1-38-10	White Fulani	26
Alme	237-11-103	237-11-00117-1-38-10	White Fulani	30
Alme	237-11-103	237-11-00118-1-38-10	Gudali	31
Alme	237-11-103	237-11-00119-1-38-10	Gudali	30
Alme	237-11-103	237-11-00120-1-38-10	White Fulani	36
Alme	237-11-103	237-11-00121-1-38-10	White Fulani	33
Alme	237-11-103	237-11-00122-1-38-10	White Fulani	26
Alme	237-11-103	237-11-00123-1-38-10	White Fulani	29
Alme	237-11-103	237-11-00124-1-38-10	White Fulani	27
Alme	237-11-103	237-11-00125-1-38-10	White Fulani	37
Alme	237-11-103	237-11-00126-1-38-10	White Fulani	28
Alme	237-11-103	237-11-00127-1-38-10	White Fulani	29
Alme	237-11-103	237-11-00128-1-38-10	White Fulani	32
Alme	237-11-103	237-11-00129-1-38-10	White Fulani	28
Alme	237-11-103	237-11-00130-1-38-10	White Fulani	27
Alme	237-11-103	237-11-00131-1-38-10	White Fulani	26
Alme	237-11-103	237-11-00132-1-38-10	White Fulani	24
Alme	237-11-103	237-11-00133-1-38-10	White Fulani	29
Alme	237-11-103	237-11-00134-1-38-10	White Fulani	30
Alme	237-11-103	237-11-00135-1-38-10	White Fulani	26
Alme	237-11-103	237-11-00136-1-38-10	White Fulani	28
Alme	237-11-103	237-11-00137-1-38-10	White Fulani	31
Alme	237-11-103	237-11-00138-1-38-10	White Fulani	31
Alme	237-11-103	237-11-00139-1-38-10	White Fulani	30
Alme	237-11-103	237-11-00140-1-38-10	White Fulani	32
Alme	237-11-103	237-11-00141-1-38-10	White Fulani	29
Alme	237-11-103	237-11-00142-1-38-10	White Fulani	31
Alme	237-11-103	237-11-00143-1-38-10	White Fulani	33
Alme	237-11-103	237-11-00144-1-38-10	White Fulani	32
Alme	237-11-103	237-11-00145-1-38-10	White Fulani	39
Alme	237-11-103	237-11-00146-1-38-10	White Fulani	39
Alme	237-11-103	237-11-00147-1-38-10	White Fulani	25
Alme	237-11-103	237-11-00148-1-38-10	White Fulani	28
Alme	237-11-103	237-11-00149-1-38-10	White Fulani	26
Alme	237-11-103	237-11-00150-1-38-10	White Fulani	26
Alme	237-11-103	237-11-00151-1-38-10	White Fulani	29
Alme	237-11-103	237-11-00152-1-38-10	White Fulani	31
Alme	237-11-103	237-11-00153-1-38-10	White Fulani	33
Alme	237-11-103	237-11-00154-1-38-10	White Fulani	36
Alme	237-11-103	237-11-00155-1-38-10	White Fulani	30
Alme	237-11-103	237-11-00156-1-38-10	White Fulani	34
Alme	237-11-103	237-11-00157-1-38-10	White Fulani	22
Alme	237-11-103	237-11-00158-1-38-10	White Fulani	29
Alme	237-11-103	237-11-00159-1-38-10	White Fulani	27
Alme	237-11-103	237-11-00160-1-38-10	White Fulani	33
Alme	237-11-103	237-11-00161-1-38-10	White Fulani	23
Alme	237-11-103	237-11-00162-1-38-10	White Fulani	25
Alme	237-11-103	237-11-00163-1-38-10	White Fulani	32
Alme	237-11-103	237-11-00164-1-38-10	White Fulani	26
Alme	237-11-103	237-11-00165-1-38-10	White Fulani	20	320	300-350	T. theileri	MG255208
Alme	237-11-103	237-11-00166-1-38-10	White Fulani	25
Alme	237-11-103	237-11-00167-1-38-10	White Fulani	25
Alme	237-11-103	237-11-00168-1-38-10	White Fulani	20
Alme	237-11-103	237-11-00169-1-38-10	White Fulani	26
Alme	237-11-103	237-11-00170-1-38-10	White Fulani	30
Alme	237-11-103	237-11-00171-1-38-10	White Fulani	28
Alme	237-11-103	237-11-00172-1-38-10	White Fulani	33
Alme	237-11-103	237-11-00173-1-38-10	White Fulani	35
Alme	237-11-103	237-11-00174-1-38-10	White Fulani	30
Alme	237-11-103	237-11-00175-1-38-10	White Fulani	24
Alme	237-11-103	237-11-00176-1-38-10	White Fulani	31
Alme	237-11-103	237-11-00177-1-38-10	White Fulani	28
Alme	237-11-103	237-11-00178-1-38-10	White Fulani	23
Alme	237-11-103	237-11-00179-1-38-10	White Fulani	26
Alme	237-11-104	237-11-00180-1-38-10	White Fulani	24
Alme	237-11-104	237-11-00181-1-38-10	White Fulani	28
Alme	237-11-104	237-11-00182-1-38-10	White Fulani	24
Alme	237-11-104	237-11-00183-1-38-10	White Fulani	25
Alme	237-11-104	237-11-00184-1-38-10	White Fulani	22	150	200	T. vivax
Alme	237-11-104	237-11-00185-1-38-10	White Fulani	27
Alme	237-11-104	237-11-00186-1-38-10	White Fulani	33
Alme	237-11-104	237-11-00187-1-38-10	White Fulani	26
Alme	237-11-104	237-11-00188-1-38-10	White Fulani	34
Alme	237-11-104	237-11-00189-1-38-10	White Fulani	30
Alme	237-11-104	237-11-00190-1-38-10	White Fulani	27
Alme	237-11-104	237-11-00191-1-38-10	White Fulani	27
Alme	237-11-104	237-11-00192-1-38-10	White Fulani	31
Alme	237-11-104	237-11-00193-1-38-10	White Fulani	31
Alme	237-11-104	237-11-00194-1-38-10	White Fulani	34
Alme	237-11-104	237-11-00195-1-38-10	White Fulani	32
Alme	237-11-104	237-11-00196-1-38-10	White Fulani	30
Alme	237-11-104	237-11-00197-1-38-10	White Fulani	38
Alme	237-11-104	237-11-00198-1-38-10	White Fulani	32
Alme	237-11-104	237-11-00199-1-38-10	White Fulani	27
Alme	237-11-104	237-11-00200-1-38-10	White Fulani	37
Alme	237-11-104	237-11-00201-1-38-10	White Fulani	30
Alme	237-11-104	237-11-00202-1-38-10	White Fulani	31
Alme	237-11-104	237-11-00203-1-38-10	White Fulani	32
Alme	237-11-104	237-11-00204-1-38-10	White Fulani	26
Alme	237-11-104	237-11-00205-1-38-10	White Fulani	30
Alme	237-11-104	237-11-00206-1-38-10	White Fulani	29
Alme	237-11-104	237-11-00207-1-38-10	White Fulani	28
Alme	237-11-104	237-11-00208-1-38-10	White Fulani	30
Alme	237-11-104	237-11-00209-1-38-10	White Fulani	39
Kontcha	237-11-105	237-11-00210-1-38-10	White Fulani	36
Kontcha	237-11-105	237-11-00211-1-38-10	White Fulani	28
Kontcha	237-11-105	237-11-00212-1-38-10	White Fulani	24
Kontcha	237-11-105	237-11-00213-1-38-10	White Fulani	22
Kontcha	237-11-105	237-11-00214-1-38-10	White Fulani	21
Kontcha	237-11-105	237-11-00215-1-38-10	White Fulani	24
Kontcha	237-11-105	237-11-00216-1-38-10	White Fulani	24
Kontcha	237-11-105	237-11-00217-1-38-10	White Fulani	26
Kontcha	237-11-105	237-11-00218-1-38-10	White Fulani	30
Kontcha	237-11-105	237-11-00219-1-38-10	White Fulani	29
Kontcha	237-11-105	237-11-00220-1-38-10	White Fulani	30	250	200	T. vivax
Kontcha	237-11-105	237-11-00221-1-38-10	White Fulani	18
Kontcha	237-11-105	237-11-00222-1-38-10	Bokolodji	33
Kontcha	237-11-105	237-11-00223-1-38-10	White Fulani	24
Kontcha	237-11-105	237-11-00224-1-38-10	White Fulani	25
Kontcha	237-11-105	237-11-00225-1-38-10	White Fulani	24
Kontcha	237-11-105	237-11-00226-1-38-10	White Fulani	31
Kontcha	237-11-105	237-11-00227-1-38-10	White Fulani	30
Kontcha	237-11-105	237-11-00228-1-38-10	Gudali	32
Kontcha	237-11-105	237-11-00229-1-38-10	Gudali	26
Kontcha	237-11-105	237-11-00230-1-38-10	Gudali	32
Kontcha	237-11-105	237-11-00231-1-38-10	White Fulani	28
Kontcha	237-11-105	237-11-00232-1-38-10	White Fulani	32
Kontcha	237-11-105	237-11-00233-1-38-10	White Fulani	37
Kontcha	237-11-105	237-11-00234-1-38-10	White Fulani	29
Kontcha	237-11-106	237-11-00235-1-38-10	White Fulani	23
Kontcha	237-11-106	237-11-00236-1-38-10	White Fulani	35
Kontcha	237-11-106	237-11-00237-1-38-10	White Fulani	22	320	unknown	Bodonid NI320	MG255209
Kontcha	237-11-106	237-11-00238-1-38-10	White Fulani	20
Kontcha	237-11-106	237-11-00239-1-38-10	White Fulani	21
Kontcha	237-11-106	237-11-00240-1-38-10	White Fulani	23
Kontcha	237-11-106	237-11-00241-1-38-10	White Fulani	30
Kontcha	237-11-106	237-11-00242-1-38-10	White Fulani	29
Kontcha	237-11-106	237-11-00243-1-38-10	White Fulani	36
Kontcha	237-11-106	237-11-00244-1-38-10	White Fulani	24
Kontcha	237-11-106	237-11-00245-1-38-10	White Fulani	31
Kontcha	237-11-106	237-11-00246-1-38-10	White Fulani	25
Kontcha	237-11-106	237-11-00247-1-38-10	White Fulani	28
Kontcha	237-11-106	237-11-00248-1-38-10	White Fulani	24
Kontcha	237-11-106	237-11-00249-1-38-10	White Fulani	30
Kontcha	237-11-106	237-11-00250-1-38-10	White Fulani	38
Kontcha	237-11-106	237-11-00251-1-38-10	White Fulani	24
Kontcha	237-11-106	237-11-00252-1-38-10	White Fulani	21
Kontcha	237-11-106	237-11-00253-1-38-10	White Fulani	23
Kontcha	237-11-106	237-11-00254-1-38-10	White Fulani	25
Kontcha	237-11-106	237-11-00255-1-38-10	White Fulani	25
Kontcha	237-11-106	237-11-00256-1-38-10	White Fulani	26
Kontcha	237-11-106	237-11-00257-1-38-10	White Fulani	19
Kontcha	237-11-106	237-11-00258-1-38-10	White Fulani	28
Kontcha	237-11-106	237-11-00259-1-38-10	White Fulani	25
Kontcha	237-11-106	237-11-00260-1-38-10	White Fulani	32
Kontcha	237-11-107	237-11-00261-1-38-10	Gudali	24
Kontcha	237-11-107	237-11-00262-1-38-10	Gudali	30
Kontcha	237-11-107	237-11-00263-1-38-10	Gudali	25
Kontcha	237-11-107	237-11-00264-1-38-10	White Fulani	28
Kontcha	237-11-107	237-11-00265-1-38-10	White Fulani	20
Kontcha	237-11-107	237-11-00266-1-38-10	White Fulani	20
Kontcha	237-11-107	237-11-00267-1-38-10	White Fulani	30
Kontcha	237-11-107	237-11-00268-1-38-10	Gudali	26
Kontcha	237-11-107	237-11-00269-1-38-10	Gudali	32
Kontcha	237-11-107	237-11-00270-1-38-10	Gudali	35
Kontcha	237-11-107	237-11-00271-1-38-10	Gudali	18
Kontcha	237-11-107	237-11-00272-1-38-10	Gudali	30
Kontcha	237-11-107	237-11-00273-1-38-10	White Fulani	19
Kontcha	237-11-107	237-11-00274-1-38-10	Gudali	25
Kontcha	237-11-107	237-11-00275-1-38-10	White Fulani	30
Kontcha	237-11-107	237-11-00276-1-38-10	Gudali	30
Kontcha	237-11-107	237-11-00277-1-38-10	Gudali	30
Kontcha	237-11-107	237-11-00278-1-38-10	Gudali	21
Kontcha	237-11-107	237-11-00279-1-38-10	Gudali	31
Kontcha	237-11-107	237-11-00280-1-38-10	White Fulani	26
Kontcha	237-11-107	237-11-00281-1-38-10	Gudali	27
Kontcha	237-11-107	237-11-00282-1-38-10	Gudali	31
Kontcha	237-11-107	237-11-00283-1-38-10	Gudali	29
Kontcha	237-11-107	237-11-00284-1-38-10	Gudali	25
Kontcha	237-11-107	237-11-00285-1-38-10	White Fulani	30
Kontcha	237-11-107	237-11-00286-1-38-10	Gudali	31
Kontcha	237-11-107	237-11-00287-1-38-10	White Fulani	28
Kontcha	237-11-107	237-11-00288-1-38-10	Gudali	30
Kontcha	237-11-107	237-11-00289-1-38-10	Gudali	29
Kontcha	237-11-107	237-11-00290-1-38-10	Gudali	29
Kontcha	237-11-107	237-11-00291-1-38-10	White Fulani	30
Kontcha	237-11-107	237-11-00292-1-38-10	White Fulani	28
Kontcha	237-11-107	237-11-00293-1-38-10	White Fulani	38
Kontcha	237-11-107	237-11-00294-1-38-10	Gudali	23	320	unknown	Bodonid	MG255210	200	unknown	unidentified NI320	MG283142
Kontcha	237-11-107	237-11-00295-1-38-10	White Fulani	30
Kontcha	237-11-107	237-11-00296-1-38-10	Gudali	39
Kontcha	237-11-107	237-11-00297-1-38-10	White Fulani	33
Kontcha	237-11-107	237-11-00298-1-38-10	White Fulani	25
Kontcha	237-11-107	237-11-00299-1-38-10	White Fulani	27
Kontcha	237-11-107	237-11-00300-1-38-10	Gudali	32
Kontcha	237-11-107	237-11-00301-1-38-10	Gudali	38
Kontcha	237-11-107	237-11-00302-1-38-10	Gudali	38
Kontcha	237-11-107	237-11-00303-1-38-10	Gudali	28
Kontcha	237-11-107	237-11-00304-1-38-10	Gudali	31
Kontcha	237-11-107	237-11-00305-1-38-10	Gudali	36
Kontcha	237-11-107	237-11-00306-1-38-10	White Fulani	25
Kontcha	237-11-107	237-11-00307-1-38-10	White Fulani	30
Kontcha	237-11-107	237-11-00308-1-38-10	White Fulani	22
Kontcha	237-11-107	237-11-00309-1-38-10	White Fulani	23
Kontcha	237-11-107	237-11-00310-1-38-10	White Fulani	22
Kontcha	237-11-107	237-11-00311-1-38-10	White Fulani	31
Kontcha	237-11-107	237-11-00312-1-38-10	White Fulani	25
Kontcha	237-11-107	237-11-00313-1-38-10	White Fulani	30
Kontcha	237-11-107	237-11-00314-1-38-10	White Fulani	22
Kontcha	237-11-107	237-11-00315-1-38-10	Bokolodji	31
Kontcha	237-11-107	237-11-00316-1-38-10	Bokolodji	30
Kontcha	237-11-107	237-11-00317-1-38-10	White Fulani	22
Kontcha	237-11-107	237-11-00318-1-38-10	White Fulani	30
Kontcha	237-11-107	237-11-00319-1-38-10	White Fulani	29
Kontcha	237-11-107	237-11-00320-1-38-10	White Fulani	27
Kontcha	237-11-107	237-11-00321-1-38-10	White Fulani	23	320	310-317	T. grayi	MG255205
Kontcha	237-11-107	237-11-00322-1-38-10	White Fulani	26
Kontcha	237-11-107	237-11-00323-1-38-10	White Fulani	23	320	unknown	Bodonid NI320	MG255202
Kontcha	237-11-107	237-11-00324-1-38-10	White Fulani	25
Kontcha	237-11-107	237-11-00325-1-38-10	White Fulani	24
Kontcha	237-11-107	237-11-00326-1-38-10	White Fulani	34
Kontcha	237-11-107	237-11-00327-1-38-10	White Fulani	32
Kontcha	237-11-107	237-11-00328-1-38-10	White Fulani	31
Kontcha	237-11-107	237-11-00329-1-38-10	White Fulani	24
Kontcha	237-11-107	237-11-00330-1-38-10	White Fulani	43
Kontcha	237-11-107	237-11-00331-1-38-10	White Fulani	28
Kontcha	237-11-107	237-11-00332-1-38-10	White Fulani	33
Kontcha	237-11-107	237-11-00333-1-38-10	White Fulani	30
Kontcha	237-11-107	237-11-00334-1-38-10	Bokolodji	29
Kontcha	237-11-107	237-11-00335-1-38-10	White Fulani	24
Kontcha	237-11-107	237-11-00336-1-38-10	White Fulani	21
Kontcha	237-11-107	237-11-00337-1-38-10	White Fulani	27
Kontcha	237-11-107	237-11-00338-1-38-10	White Fulani	23
Kontcha	237-11-107	237-11-00339-1-38-10	White Fulani	20
Kontcha	237-11-107	237-11-00340-1-38-10	White Fulani	24
Kontcha	237-11-107	237-11-00341-1-38-10	White Fulani	22
Kontcha	237-11-107	237-11-00342-1-38-10	White Fulani	25
Kontcha	237-11-107	237-11-00343-1-38-10	White Fulani	23	100	unknown	unidentified NI100
Kontcha	237-11-107	237-11-00344-1-38-10	White Fulani	20
Kontcha	237-11-107	237-11-00345-1-38-10	White Fulani	26
Kontcha	237-11-107	237-11-00346-1-38-10	White Fulani	24
Gamba	237-11-108	237-11-00347-1-38-10	White Fulani	20
Gamba	237-11-108	237-11-00348-1-38-10	Bokolodji	15
Gamba	237-11-108	237-11-00349-1-38-10	White Fulani	23
Gamba	237-11-108	237-11-00350-1-38-10	Bokolodji	21
Gamba	237-11-108	237-11-00351-1-38-10	Bokolodji	27
Gamba	237-11-108	237-11-00352-1-38-10	Bokolodji	30
Gamba	237-11-108	237-11-00353-1-38-10	Bokolodji	25
Gamba	237-11-108	237-11-00354-1-38-10	Bokolodji	18
Gamba	237-11-108	237-11-00355-1-38-10	Bokolodji	24
Gamba	237-11-108	237-11-00356-1-38-10	White Fulani	9	650	562-662	T. congolense	MG255204
Gamba	237-11-108	237-11-00357-1-38-10	Bokolodji	30
Gamba	237-11-108	237-11-00358-1-38-10	Bokolodji	18
Gamba	237-11-108	237-11-00359-1-38-10	White Fulani	33
Gamba	237-11-108	237-11-00360-1-38-10	White Fulani	28
Gamba	237-11-108	237-11-00361-1-38-10	Bokolodji	23	320	300-350	T. theileri	MG283143
Gamba	237-11-108	237-11-00362-1-38-10	White Fulani	20
Gamba	237-11-108	237-11-00363-1-38-10	White Fulani	28
Gamba	237-11-108	237-11-00364-1-38-10	White Fulani	28
Gamba	237-11-108	237-11-00365-1-38-10	White Fulani	25
Gamba	237-11-108	237-11-00366-1-38-10	White Fulani	25
Gamba	237-11-108	237-11-00367-1-38-10	White Fulani	20
Gamba	237-11-108	237-11-00368-1-38-10	White Fulani	20
Gamba	237-11-108	237-11-00369-1-38-10	White Fulani	29
Gamba	237-11-108	237-11-00370-1-38-10	White Fulani	22
Gamba	237-11-108	237-11-00371-1-38-10	White Fulani	30
Gamba	237-11-108	237-11-00372-1-38-10	White Fulani	28
Gamba	237-11-108	237-11-00373-1-38-10	White Fulani	31
Gamba	237-11-108	237-11-00374-1-38-10	White Fulani	27
Gamba	237-11-108	237-11-00375-1-38-10	White Fulani	27
Gamba	237-11-108	237-11-00376-1-38-10	White Fulani	30
Gamba	237-11-108	237-11-00377-1-38-10	White Fulani	26
Gamba	237-11-108	237-11-00378-1-38-10	White Fulani	27
Gamba	237-11-108	237-11-00379-1-38-10	White Fulani	14
Gamba	237-11-108	237-11-00380-1-38-10	White Fulani	23
Gamba	237-11-108	237-11-00381-1-38-10	White Fulani	30
Dodeo	237-11-011	237-11-00382-1-38-10	Gudali	28	450	426	T. brucei ssp.
Dodeo	237-11-011	237-11-00383-1-38-10	Gudali	33	250	200	T. vivax
Dodeo	237-11-011	237-11-00384-1-38-10	Gudali	34
Dodeo	237-11-011	237-11-00385-1-38-10	White Fulani	25
Dodeo	237-11-011	237-11-00386-1-38-10	White Fulani	31	450	426	T. brucei ssp.
Dodeo	237-11-011	237-11-00387-1-38-10	Gudali	33
Dodeo	237-11-011	237-11-00388-1-38-10	White Fulani	23
Dodeo	237-11-011	237-11-00389-1-38-10	White Fulani	29
Dodeo	237-11-011	237-11-00390-1-38-10	Gudali	31
Dodeo	237-11-011	237-11-00391-1-38-10	Gudali	26
Dodeo	237-11-011	237-11-00392-1-38-10	Gudali	24

## Sheet: Table S4
Site	ID	Cattle breed / Glossina species	Tissue	Kinetoplastid species	PCR primers	Acession nr.	length (nt)	Sequence
Dodeo	237-11-00004-1-38-10	Gudali	Blood	T. theileri	ITS1-In/Out	MG255206	349	AAGCCAAGTCATCCATCGCGACACGTTGTTGGGGCCGTTCTCAACAATCACCACATAATAATTAATTATTATGTGAAGAAAGTCAAGCGGCATGAGTTTTTTTTGTTATTGCACTGTCTGAGGCTGTGCATGAGAGATATAATACACCCACACACAACAACAGACAAAATGCAATATGTAATACATCTGTGCGAAGGAGGAAATATACATATGTATATAAACATATACATAAAATATATTATTCCACCCCGCGGTACATAATAAATATGTGTGATACATAATCTCATCGGAAAATGATCCAGCTGCAGGTTCACCTACAGCTACCTTGTTACGACTTTTGCTTCCTCTA
Dodeo	237-11-00015-1-38-10	Gudali	Blood	T. theileri	ITS1-In/Out	MG255207	345	AAGCCAAGTCATCCATCGCGACACGTTGTTGGGGCCGTTCTCAACAATCACCACATAATAATTAATTATTATGTGAAGAAAGTCAAGCGGCATGAGTTTTTTTGTTATTGCACTGTCTGAGGCTGTGCATGAGAGATATACACCCACACACAACAACAGACAAAATGCAATATGTAATACATCTGTGCGAAGGAGGAAATATACATATGTACATATATACATACATAAAATATATTATTCCACCCCGCGGTACATAATAAATATGTGTGATACATAATCTCATCGGAAAATGATCCAGCTGCAGGTTCACCTACAGCTACCTTGTTACGACTTTTGCTTCCTCTA
Dodeo	237-11-00102-1-38-10	Gudali	Blood	T. congolense forest	TCON-In/Out	MG255203	758	TCGCGTGTCTCACGTGACCGAAAGTTCACCGATATTGCTTCAATAGAGGAAGCAAAAGTCGTAACAAGGTAGCTGTAGGTGAACCTGCAGCTGGATCATCTTCCGATGATAATATATATGTACATACATATGCGTGTGTATATACGCATGTGGGTGTGTGTTGTGGGAGGTTGTCGTTGTTGTTGTGTGCTCGTGTGCGTATGGTGCCCCTCGTTCATGCGAATTACTCCCATCCGCATCCACCCCTGTGTGGTGTGCGGTGTGTGTTGGGAACCGCACGTGGTGGGGTGTTGCTGTCGTACCGGCCACAATCTCTAAAACGCACCTCGGAACACGCACGTGTCCAAACACGCGTCCCCATGTCGCTCTCCTTCTCTTGTGTTGCGAAGGTGCTTACGA…
Alme	237-11-00165-1-38-10	White fulani	Blood	T. theileri	ITS1-In/Out	MG255208	347	TAGAGGAAGCAAAAGTCGTAACAAGGTAGCTGTAGGTGAACCTGCAGCTGGATCATTTTCCGATGAGATTATGTATCAATATACACATGTATATATTTTATATATATGTGTGTGTACCGCGGGGAGGAAATGTGAATTTTCTCCTTCGCACAGATAAATATATATGTGTTTTTGCTTTTGCACCACACCTAGACATACATAGGTGTGATGTAAAAGAAAAAAAAAACACAAACAAAAAAACTCATGCCGCTTGACTCTCTCCACACACATCTATATGTATGTGTAAATGTGTGTGTGTGATTGTTGAGAACGGCCCCAACAACGTGTCGCGATGGATGACTTGGCTT
Kontcha	237-11-00237-1-38-10	White fulani	Blood	Bodonid-like	ITS1-In/Out	MG255209	246	AAGCCAAGTCATCCATCGCGACACGTTGTTGGAGCCGTGCTCAAGAGAGGACAAAAAATGTCCACACCTCAAGCGGCAAAAAGGTATTTTGGTGCAGCAAAAAGCGGTGAAGCTCCAAGCTGTTGTTTTTAGGTGAGAGTCCCCCTTGTGAGAGGACCTCGGGTTGTAAGGTTTTGTAATCATCGGAAAAATGATCCAGCTGCAGGTTCACCTACAGCTACCTTGTTACGACTTTTGCTTCCTCTA
Kontcha	237-11-00294-1-38-10a	Gudali	Blood	Bodonid-like	ITS1-In/Out	MG255210	215	TAGAGGAAGCAAAAGTCGTAACAAGGTAGCAGTAGGTGAACCTGCCGCTGGATCATTTTTGGATCAAACCTTGAACGGGGAGTATATACTGTTTTTAATGGTGTGTGCTTTCCCACACAAAAACAAACAACCCAACCCAGCCGCTTGACAGCACAATTTCATTGTGTGCTGTTGATCACGGCCCCCACAACGTGTCGCGATGGATGACTTGGCTT
Kontcha	237-11-00294-1-38-10b	Gudali	Blood	Unidentified	ITS1-In/Out	MG283142	215	AAGCCAAGTCATCCATCGCGACACGTTGTGGGGGCCGTGATCAACAGCACACAATGAAATTGTGCTGTCAAGCGGCTGGGTTGGGTTGTTTGTTTTTGTGTGGGAAAGCACACACCATTAAAAACAGTATATACTCCCCGTTCAAGGTTTGATCCAAAAATGATCCAGCGGCAGGTTCACCTACTGCTACCTTGTTACGACTTTTGCTTCCTCTA
Kontcha	237-11-00321-1-38-10	White fulani	Blood	T. grayi	ITS1-In/Out	MG255205	307	AAGCCAAGTCATCCATCGCGACACGTTGTTGGGGCCGTGCTTAACCACAATGCGACATTTAAAAATAAACGCGCCAAGTCAAGCGGCATGTACTTTTTTTGGTATCTCTTTCCCTCTACGTATGTATATATACACACGCGGAAAGAAAGAGTGTTATCTGTGTGTGCGAAGGAGAAGCCAAAGAACTCTCCCCGCTGAGTACACACACACACGTGTGTGTGTGTGCGCTTCATGAAAAGTATCATCGGAAAATGATCCAACTGCAGGTTCACCTACAGCTACCTTGTTGCGACTTTTGCTTCCTCTA
Kontcha	237-11-00323-1-38-10	White fulani	Blood	Unidentified	ITS1-In/Out	MG255202	178	TAGAGGAAGCAAAAGTCGTAACAAGGTAGCAGTAGGTGAACCTGCCGCTGGATCATTTTTGGATCAAACCTTGAACGGGGAGCACATATCTCTAAGGTCTGTGCTTTCCCACACACAAACAAACAACCCAACCCAGCCGCTTGACAGCACAATTTCATTGTGTGCTGTTGATCACGCC
Gamba	237-11-00356-1-38-10	White fulani	Blood	T. congolense forest	TCON-In/Out	MG255204	779	TCGCGTGTCTCACGTGACCGAAAGTTCACCGATATTGCTTCAATAGAGGAAGCAAAAGTCGTAACAAGGTAGCTGTAGGTGAACCTGCAGCCGGATCATTTTCCGATGATAATATATATATACATATGCGTGTGTATATACGCATGTGTGTGTGTTGTGAGAGGTTGTTGTTGTTGTGTGCTCGTGTGCGTATGGTGTGCCCCTCGTTCGTGCGAATTATTCCCATCCGCATCCACCCCGGTGTGGTGTGCGGTGTGTGTTGGGAACCGCACGTGGTGGGGTGCTGATGTTGTACCGGCCACAATCTCTAAAACGCACCTCGGAACACGCACGTGTCCAAACACGTGTCCCCATGTCGCTCTCTTTCTCTTGTGTTGCGAAGGTGCTTACGATTGTGTA…
Gamba	237-11-00361-1-38-10	Bokolodji	Blood	T. theileri	ITS1-In/Out	MG283143	347	AAGCCAAGTCATCCATCGCGACACGTTGTTGGGGCCGTTCTCAACAATCACACACACACATTTACACATACATATAGATGTGTGTGGAGAGAGTCAAGCGGCATGAGTTTTTTTGTTTGTGTTTTTTTTTTCTTTTACATCACACCTATGTGTGTCTAGGTGTGGTGCAAAAGCAAAAACACATATATATTTATCTGTGCGAAGGAGAAAATTCACATTTCCTCCCCGCGGTACACACACATATATATAAAATATATACATGTGTATATTGATACATAATCTCATCGGAAAATGATCCAGCTGCAGGTTCACCTACAGCTACCTTGTTACGACTTTTGCTTCCTCTA
Dodeo	237-51-00007-1-40-10	G. palpalis palpalis	gut	Not applicable	COI-F/R	MG234549	771	ATATTATTAGTCAAGAATCTGGAAAAAAGGAAACTTTTGGATCCTTAGGAATAATTTATGCAATATTAGCCATTGGCTTATTAGGCTTTATTGTCTGAGCCCACCATATATTTACAGTAGGTATAGACGTAGATACCCGAGCTTATTTTACTTCCGCAACAATAATTATTGCTGTCCCAACTGGTATTAAAATTTTTAGTTGATTAGCTACTCTACACGGAACTCAAATTTCGTATTCCCCCGCTATTTTATGAGCCCTTGGGTTCATTTTCCTGTTTACTGTAGGAGGTTTAACAGGAGTAGTTTTAGCTAACTCTTCAGTCGATATTATTCTTCATGATACTTATTATGTTGTTGCCCATTTTCATTATGTTTTATCAATAGGAGCAGTATTTGCTA…
Dodeo	237-51-00008-1-40-10	Glossina sp.	gut	Not applicable	COI-F/R	MG234536	771	ATATTATTAGACAAGAGTCTGGAAAAAAGGAAACTTTTGGTTCTTTAGGAATAATTTATGCTATATTAGCTATTGGTTTATTAGGATTTATTGTATGAGCTCATCATATATTTACAGTAGGAATAGATGTAGATACTCGTGCTTATTTTACCTCTGCAACAATAATTATTGCTGTACCAACAGGAATTAAAATTTTTAGATGATTAGCTACACTTCATGGAACTCAAATTACCTATTCGCCTGCTATTATATGAGCATTAGGGTTTATTTTTTTATTCACAGTAGGGGGATTAACAGGAGTAGTTTTAGCTAATTCATCAGTAGATATTATTCTTCATGATACTTACTATGTTATTGCTCATTTTCACTATGTTCTTTCTATAGGGGCAGTCTTTGCAA…
Dodeo	237-51-00030-1-40-10	G. palpalis palpalis	gut	Not applicable	COI-F/R	MG234550	771	TATTATTAGTCAAGAATCTGGAAAAAAGGAAACTTTTGGATCCTTAGGAATAATTTATGCAATATTAGCCATTGGCTTATTAGGCTTTATTGTCTGAGCCCACCATATATTTACAGTAGGTATAGACGTAGATACCCGAGCTTATTTTACTTCCGCAACAATAATTATTGCTGTCCCAACTGGTATTAAAATTTTTAGTTGATTAGCTACTCTACACGGAACTCAAATTTCGTATTCCCCCGCTATTTTATGAGCCCTTGGGTTCATTTTCCTGTTTACTGTAGGAGGTTTAACAGGAGTAGTTTTAGCTAACTCTTCAGTCGATATTATTCTTCATGATACTTATTATGTTGTTGCCCATTTTCATTATGTTTTATCAATAGGAGCAGTATTTGCTAT…
Dodeo	237-51-00041-1-40-10	Glossina sp.	gut	Not applicable	COI-F/R	MG234534	771	ATATTATTAGACAAGAGTCTGGAAAAAAGGAAACTTTTGGTTCTTTAGGGATAATTTATGCTATATTAGCTATTGGTTTATTAGGATTTATTGTATGAGCTCATCATATATTTACAGTAGGAATAGATGTAGATACTCGTGCTTATTTTACCTCTGCAACAATAATTATTGCTGTACCAACAGGAATTAAAATTTTTAGATGATTAGCTACACTTCATGGAACTCAAATTACCTATTCGCCTGCTATTATATGAGCATTAGGGTTTATTTTTTTATTCACAGTAGGGGGATTAACAGGAGTAGTTTTAGCTAATTCATCAGTAGATATTATTCTTCATGATACTTACTATGTTATTGCTCATTTTCACTATGTTCTTTCTATAGGGGCAGTCTTTGCAA…
Dodeo	237-51-00050-1-40-10	Glossina sp.	gut	T. congolense forest	ITS1-In/Out	MG255211	707	TAAGCCAAGTCATCCATCGCGACACGTTGTGAGAGCCGTGACCAACGCCTGCGTACGCACACACGCTTTCACACCATTTCCACACCGCACCTTCTTTTCTTCCTCCAAATACACCCCCTTCTTTCCCCTCTCTGTGTCCTCCTCCTCCTAACAAGCGTGGGAAGGAAGACACGGGGAAGAGAAGGGGGAGGAGAGAAAAAAGATGGAGGAAATAGCGAGCCGGTGCGCACACGAAAGCGTCAGGCGGCATAAGAACACGCCATCTCCTCTCCCACAACACCCTTCTTGTCTTTGTAGGGCATACGTCACACGCAGCACCGCCTGGCGGTGCAAACACACGACAGTATAATATATGCACCTCCGCAATACAAGACAGATAGCGACACATGGAGACGCGTG…
Dodeo	237-51-00061-1-40-10	Glossina sp.	gut	Not applicable	COI-F/R	MG234538	771	ATATTATTAGACAAGAGTCTGGAAAAAAGGAAACTTTTGGTTCTTTAGGGATAATTTATGCTATATTAGCTATTGGTTTATTAGGATTTATTGTATGAGCTCATCATATATTTACAGTAGGAATAGATGTAGATACTCGTGCTTATTTTACCTCTGCAACAATAATTATTGCTGTACCAACAGGAATTAAAATTTTTAGATGATTAGCTACACTTCATGGAACTCAAATTACCTATTCGCCTGCTATTATATGAGCATTAGGGTTTATTTTTTTATTCACAGTAGGGGGATTAACAGGAGTAGTTTTAGCTAATTCATCAGTAGATATTATTCTTCATGATACTTACTATGTTATTGCTCATTTTCACTATGTTCTTTCTATAGGGGCAGTCTTTGCAA…
Dodeo	237-51-00063-1-40-10	G. palpalis palpalis	gut	T. congolense kilifi	TCON-In/Out	MG255221	479	GGTAGCTGTAGGTGAACCTGCAGCTGGATCATTTTCCGATATGTGTGAGAAGGCGGCGCGCACATGGCGTGTGTTGCGTGCGTCTTATGATNATTGTATRTCTCANTGCGCATGTGTGTGGTGCAAGCTTCTGYGTAGATATATATGTATGTATGCGTATGTGTCTATGCGGGGGTGGAGCGCACGTGTGCAGTGTGAAAAAGCGCGCCGCGTATGTGTGTATATAATACTGCGCGTACGCTNTGGTGCGAACATCCGCCGCCCGACGCGCACNCAGCACCGCCGCGCGACACGCTTCCACTCTCATATGAGAGTGTGGTAGTAGTGATTGTGCGTGTTGTGTGTATATGTTGTGTGCGTTGGTCATGGCTCTTACAACGTGTCGCGATGGATGACTTG…
Dodeo	237-51-00074-1-40-10	Glossina sp.	gut	Not applicable	COI-F/R	MG234535	771	ATATTATTAGACAAGAGTCTGGAAAAAAGGAAACTTTTGGTTCTTTAGGGATAATTTATGCTATATTAGCTATTGGTTTATTAGGATTTATTGTATGAGCTCATCATATATTTACAGTAGGAATAGATGTAGATACTCGTGCTTATTTTACCTCTGCAACAATAATTATTGCTGTACCAACAGGAATTAAAATTTTTAGATGATTAGCTACACTTCATGGAACTCAAATTACCTATTCGCCTGCTATTATATGAGCATTAGGGTTTATTTTTTTATTCACAGTAGGGGGATTAACAGGAGTAGTTTTAGCTAATTCATCAGTAGATATTATTCTTCATGATACTTACTATGTTATTGCTCATTTTCACTATGTTCTTTCTATAGGGGCAGTCTTTGCAA…
Dodeo	237-51-00094-1-40-10	Glossina sp.	gut	Not applicable	COI-F/R	MG234537	771	ATATTATTAGACAAGAGTCTGGAAAAAAGGAAACTTTTGGTTCTTTAGGGATAATTTATGCTATATTAGCTATTGGTTTATTAGGATTTATTGTATGAGCTCATCATATATTTACAGTAGGAATAGATGTAGATACTCGTGCTTATTTTACCTCTGCAACAATAATTATTGCTGTACCAACAGGAATTAAAATTTTTAGATGATTAGCTACACTTCATGGAACTCAAATTACCTATTCGCCTGCTATTATATGAGCATTAGGGTTTATTTTTTTATTCACAGTAGGGGGATTAACAGGAGTAGTTTTAGCTAATTCATCAGTAGATATTATTCTTCATGATACTTACTATGTTATTGCTCATTTTCACTATGTTCTTTCTATAGGGGCAGTCTTTGCAA…
Dodeo	237-51-00107-1-40-10	G. palpalis palpalis	gut	Not applicable	COI-F/R	MG234551	771	ATATTATTAGTCAAGAATCTGGAAAAAAAGAAACTTTTGGATCTTTAGGAATAATTTATGCAATATTAGCTATTGGCTTATTAGGCTTTATTGTCTGAGCTCATCATATATTTACAGTAGGTATAGACGTAGATACTCGAGCTTATTTTACTTCCGCAACAATAATTATTGCTGTCCCAACTGGTATTAAAATTTTTAGTTGATTAGCTACTCTACACGGGACTCAAATTTCGTATTCCCCGGCTATTTTATGAGCCCTCGGATTTATTTTCCTGTTTACTGTAGGAGGATTAACAGGAGTAGTTTTAGCTAATTCTTCAGTTGATATTATTCTTCATGATACTTACTATGTTGTTGCTCATTTTCATTATGTTTTATCAATAGGAGCAGTATTTGCTA…
Gamba	237-51-00126-1-40-10	G. morsitans submorsitans	gut	Not applicable	COI-F/R	MG234543	760	CAAGAATCAGGTAAAAAAGAAACTTTTGGTTCTTTAGGAATAATTTATGCTATATTAGCTATTGGATTATTAGGATTTATTGTCTGAGCTCATCATATATTTACAGTTGGAATAGATGTAGATACTCGTGCATATTTTACTTCAGCTACAATAATTATTGCAGTACCAACAGGAATTAAAATTTTTAGATGATTAGCTACTCTTCATGGAACTCAAATCTCTTACTCTCCAGCTATTCTTTGAGCTCTTGGTTTTATTTTCTTATTTACAGTAGGAGGTTTAACAGGTGTAGTTTTAGCAAATTCATCTGTCGATATTATTTTACACGATACTTATTATGTCGTAGCTCATTTTCATTATGTGTTATCTATAGGAGCTGTATTTGCAATTATAGCTGGA…
Gamba	237-51-00151-1-40-10	G. tachinoides	gut	Not applicable	COI-F/R	MG234545	771	ATATTATTAGTCAAGAATCTGGAAAAAAAGAAACTTTTGGGTCCTTAGGGATAATTTATGCTATATTAGCTATTGGATTATTAGGGTTTATTGTTTGAGCTCATCATATATTTACAGTTGGTATAGATGTTGATACACGAGCTTATTTCACTTCTGCAACAATAATTATTGCAGTACCAACTGGAATTAAAATTTTTAGTTGATTAGCTACCCTTCATGGTACTCAAATTTCATATTCTCCTGCTATTTTATGAGCTCTTGGATTTATTTTCTTATTTACTGTGGGAGGTTTAACAGGAGTAGTATTAGCTAACTCGTCCGTTGATATTATTCTTCATGATACTTATTATGTTGTTGCTCATTTCCACTATGTTTTATCTATAGGAGCAGTATTTGCTA…
Gamba	237-51-00152-1-40-10	G. tachinoides	gut	Not applicable	COI-F/R	MG234548	771	ATATTATTAGTCAAGAATCTGGAAAAAAAGAAACTTTTGGGTCCTTAGGGATAATTTATGCTATATTAGCTATTGGATTATTAGGGTTTATTGTTTGAGCTCATCATATATTTACAGTTGGTATAGATGTTGATACACGAGCTTATTTCACTTCTGCAACAATAATTATTGCTGTACCAACTGGAATTAAAATTTTTAGTTGATTAGCTACCCTTCATGGTACTCAAATTTCATATTCTCCTGCTATTTTATGAGCTCTTGGATTTATTTTCTTATTTACTGTGGGAGGTTTAACAGGAGTAGTATTAGCTAACTCGTCCGTTGATATTATTCTTCATGATACTTATTATGTTGTTGCTCATTTCCACTATGTTTTATCTATAGGAGCAGTATTTGCTA…
Gamba	237-51-00159-1-40-10	G. morsitans submorsitans	gut	Not applicable	COI-F/R	MG234539	771	ATATTATTAGTCAAGAATCAGGTAAAAAAGAAACTTTTGGTTCTTTAGGAATAATTTATGCTATATTAGCTATTGGACTATTAGGATTTATTGTCTGAGCTCATCATATATTTACAGTTGGAATAGATGTAGATACTCGTGCATATTTTACTTCAGCTACAATAATTATTGCAGTACCAACAGGAATTAAAATTTTTAGATGATTAGCTACTCTTCATGGAACTCAAATCTCTTATTCTCCAGCTATTCTTTGAGCTCTTGGTTTTATTTTCTTATTTACAGTAGGAGGTTTAACAGGTGTAGTTTTAGCAAATTCATCTGTCGATATTATTTTACATGATACTTATTATGTCGTAGCTCATTTTCATTATGTGTTATCTATAGGAGCTGTATTTGCAA…
Gamba	237-51-00167-1-40-10	G. morsitans submorsitans	gut	Not applicable	COI-F/R	MG234540	771	ATATTATTAGTCAAGAATCAGGTAAAAAAGAAACTTTTGGTTCTTTAGGAATAATTTATGCTATATTAGCTATTGGACTATTAGGATTTATTGTCTGAGCTCATCATATATTTACAGTTGGAATAGATGTAGATACTCGTGCATATTTTACTTCAGCTACAATAATTATTGCAGTACCAACAGGAATTAAAATTTTTAGATGATTAGCTACTCTTCATGGAACTCAAATCTCTTACTCTCCGGCTATTCTTTGAGCTCTTGGTTTTATTTTCTTATTTACAGTAGGAGGTTTAACAGGTGTAGTTTTAGCAAATTCATCTGTCGATATTATTTTACATGATACTTATTATGTCGTAGCTCATTTTCATTATGTGTTATCTATAGGAGCTGTATTTGCAA…
Gamba	237-51-00193-1-40-10	G. tachinoides	gut	Not applicable	COI-F/R	MG234544	771	ATATTATTAGTCAAGAATCTGGAAAAAAAGAAACTTTTGGGTCCTTAGGGATAATTTATGCTATATTAGCTATTGGATTATTAGGGTTTATTGTTTGAGCTCATCATATATTTACAGTTGGTATAGATGTTGATACACGAGCTTATTTCACTTCTGCAACAATAATTATTGCAGTACCAACTGGAATTAAAATTTTTAGTTGATTAGCTACCCTTCATGGTACTCAAATTTCATATTCTCCTGCTATTTTATGAGCTCTTGGATTTATTTTCTTATTTACTGTGGGAGGTTTAACAGGAGTAGTATTAGCTAACTCGTCCGTTGATATTATTCTTCATGATACTTATTATGTTGTTGCTCATTTCCACTATGTTTTATCTATAGGAGCAGTATTTGCTA…
Gamba	237-51-00199-1-40-10	G. morsitans submorsitans	gut	Not applicable	COI-F/R	MG234541	675	TAGGAATAATTTATGCTATATTAGCTATTGGACTATTAGGATTTATTGTCTGAGCTCATCATATATTTACAGTTGGAATAGATGTAGATACTCGTGCATATTTTACTTCAGCTACAATAATTATTGCAGTACCAACAGGAATTAAAATTTTTAGATGATTAGCTACTCTTCATGGAACTCAAATCTCTTACTCTCCGGCTATTCTTTGAGCTCTTGGTTTTATTTTCTTATTTACAGTAGGAGGTTTAACAGGTGTAGTTTTAGCAAATTCATCTGTCGATATTATTTTACATGATACTTATTATGTCGTAGCTCATTTTCATTATGTGTTATCTATAGGAGCTGTATTTGCAATTATAGCTGGATTTATTCATTGATATCCTTTATTTACTGGTTTAA…
Gamba	237-51-00200-1-40-10	G. morsitans submorsitans	gut	Not applicable	COI-F/R	MG234542	743	AGAAACTTTTGGTTCTTTAGGAATAATTTATGCTATATTAGCTATTGGATTATTAGGATTTATTGTCTGAGCTCATCATATATTTACAGTTGGAATAGATGTAGATACTCGTGCATATTTTACTTCAGCTACAATAATTATTGCAGTACCAACAGGAATTAAAATTTTTAGATGATTAGCTACTCTTCATGGAACTCAAATCTCTTACTCTCCAGCTATTCTTTGAGCTCTTGGTTTTATTTTCTTATTTACAGTAGGAGGTTTAACAGGTGTAGTTTTAGCAAATTCATCTGTCGATATTATTTTACACGATACTTATTATGTCGTAGCTCATTTTCATTATGTGTTATCTATAGGAGCTGTATTTGCAATTATAGCTGGATTTATTCATTGATATCC…
Gamba	237-51-00211-1-40-10	G. tachinoides	gut	Not applicable	COI-F/R	MG234546	771	ATATTATTAGTCAAGAATCTGGAAAAAAAGAAACTTTTGGGTCCTTAGGGATAATTTATGCTATATTAGCTATTGGATTATTAGGGTTTATTGTTTGAGCTCATCATATATTTACAGTTGGTATAGATGTTGATACACGAGCTTATTTCACTTCTGCAACAATAATTATTGCAGTACCAACTGGAATTAAAATTTTTAGTTGATTAGCTACCCTTCATGGTACTCAAATTTCATATTCTCCTGCTATTTTATGAGCTCTTGGATTTATTTTCTTATTTACTGTGGGAGGTTTAACAGGAGTAGTATTAGCTAACTCGTCCGTTGATATTATTCTTCATGATACTTATTATGTTGTTGCTCATTTCCACTATGTTTTATCTATAGGAGCAGTATTTGCTA…
Gamba	237-51-00211-1-40-10a	G. tachinoides	gut	T. grayi	ITS1-In/Out	MG255201	314	TAGAGGAAGCAAAAGTCGTAACAAGGTAGCTGTAGGTGAACCTGCAGCTGGATCATTTTCCGATGATACTTTTCATAAAGCACACACACACACACGTGTGTTGTGTACTCAGCGGGGAGAGTTCTCTTTGGGCTCTCCTTCGCACACACAGATAACACTCTTTCTCTCCACGTGTGTATATACATATATACATACGTAGAGGGAATGAGATACCAAAAAAAGTACATGCCGCTTGACTTGGCGCGTTTATTTTTTAAACGTCGCATTGTGGTTAAGCACGGCCCCAACAACGTGTCGCATGGATGACTTGGCTT
Gamba	237-51-00211-1-40-10b	G. tachinoides	gut	T. grayi	TGR-In/Out	MG283141	525	TGTGCATATACGTCTATGTATTTATAATATATATGCGTATGTGTACATGTACAACAAACCAACCAAAAACACAAAAGAGAGAGAAGCAACTTCGTAGTGTGTGTGTGTGTGATTCGTCACATATATTACATACTTCTTTGTTTTCCTTCTATTTTCTGCATTGTGTGAATTTGTGTGTTGTGCGTTATGTATTTATTATGCATCTCTCACTACTCACAAAACGTTTTTGTTCACAGACCTGAGTGTGGCAGGACTACCCGCCGAACTTAAGCATATTACTCAGCGGAGGAAAAGAAAACAACCGTGATTCTCTCAGTCAGCGGCGAGCGAAGAGGGATCCAACTCGTTGCCGAATCGGGCCTTATAGGGCTTTGAGTTGTGGCAAGAGCGTCGCTTTGA…
Gamba	237-51-00217-1-40-10	G. tachinoides	gut	Not applicable	COI-F/R	MG234547	771	ATATTATTAGTCAAGAATCTGGAAAAAAAGAAACTTTTGGGTCCTTAGGGATAATTTATGCTATATTAGCTATTGGATTATTAGGGTTTATTGTTTGAGCTCATCATATATTTACAGTTGGTATAGATGTTGATACACGAGCTTATTTCACTTCTGCAACAATAATTATTGCAGTACCAACTGGAATTAAAATTTTTAGTTGATTAGCTACCCTTCATGGTACTCAAATTTCATATTCTCCTGCTATTTTATGAGCTCTTGGATTTATTTTCTTATTTACTGTGGGAGGTTTAACAGGAGTAGTATTAGCTAACTCGTCCGTTGATATTATTCTTCATGATACTTATTATGTTGTTGCTCATTTCCACTATGTTTTATCTATAGGAGCAGTATTTGCTA…
Dodeo	237-51-00002-1-60-10	G. palpalis palpalis	proboscis	T. vivax	ITS1-In/Out	MG255220	197	TAGAGGAAGCAAAAGTAGTAGCAAGGTAGCTGTAGGTGAACCTGCAGCTGGATCATTTTCCGACCCTCTTCTCTTCTCGTCGCGCCCGTCTCCCGGCCACCGGGGCGGGACAGCAAACCACGCAGCTGCCGCTCGACCGCGCCCCGCGCGCAGGTGGAGCACGGCCCGCACAACGTGTCGCATGGATGACTTGGCTT
Dodeo	237-51-00009-1-60-10	G. palpalis palpalis	proboscis	T. congolense forest	TCON-In/Out	MG255217	823	TTCGCGTGTCTCACGTGACCGAAAGTTCACCGATATTGCTTCAATAGAGGAAGCAAAAGTCGTAACAAGGTAGCTGTAGGTGAACCTGCAGCTGGATCATTTTCCGACGATAAAGAAGAGTATACATGTGTATGTGTATGTACGTGTGTGTGCGTGCTATCAAAGGTTGTTGCTGTGTGCTCGTGTGCGGGTTTGCCCCTCGACGCGCGGTTCCCCATCCCCGCACGCCCCAGTGTGTTTGTGTGCTGTGCGATGCGTGTGTATGTGTTGGGATCGCGTTGTCGGGCTGGGTATGAGACACGTACCGGCGGCAAGCCTTGGAGCACGCCTCGAAACACACGTACCCAAGCACGCGTCTCCATGTGTCGCTATCTCTCTTGTATTGCGGAGGTGTATATA…
Dodeo	237-51-00036-1-60-10	G. palpalis palpalis	proboscis	T. congolense forest	ITS1-In/Out	MG255215	697	AGTCATCCATCGCGACACGTTGTGAGAGCCGTGACCAACGCCTGCGTACGCACACACGCTTTCACACCATTCCCACACCGCACCTTTTTTTCTTCCTCCAAATACACCCCCTTCTTTCCCCTCTCTGTGTCCTCCTCCTCCTAACAAGCGTGGGAAGGAAGGCTGGGAAGAGAAGAGGGAGGAGAAACAAAGACGGAGGAAATAGCGAGCCGGTGCGCACACGAAAGCGTCAGGCGGCATAAGAACACGCCATCTCCTCTCCCACAACACCCTTCTTGTCTTTGTAGGGCATACGTCACACGCCGCACCGCCTGGCGATGCAAACACACGACGGTACAATATATGCACCTCCGCAATACAAGACAGATAGCGACACATGGAGACGCGTGCTTGGATACG…
Dodeo	237-51-00045-1-60-10	G. palpalis palpalis	proboscis	T. congolense forest	ITS1-In/Out	MG283144	633	AAGCCAAGTCATCCATCGCGACACGTTGTGAGAGCCGTGACCAACGCCTGCGCACGCACACACTCACCACCTTCCCCTGCACCCTTTCTTCTTCCCCCCAAACACGCACCCCCTTTCCACAGTCCTCTCCCCCCCAACACATGTGGGAAAGCAGGGAAAGGAAACGGAGAGGAGGAGAAGAAAAGAGAGAGAGAAAAACGAGCCAGTGCGCACACAAAAAGCGTCAGGCGGCATAAGAACACACGCCATCCTTTCCCTCTCCCTTCTTGTCTTCGTGAGGTGCTCACAATACGCAAGCACACCCTCACACAGCACAAGAGGAAGCAACATGGAGACGCATGTTTGGACACGTGAGTGTTTCGAGGCTTGTTCTAAGGATTGTGGCCGGCACAACAAGGG…
Dodeo	237-51-00095-1-60-10	G. palpalis palpalis	proboscis	T. congolense forest	TCON-In/Out	MG283145	760	TCGCGTGTCTCACGTGACCGAAAGTTCACCGATATTGCTTCAATAGAGGAAGCAAAAGTCGTAACAAGGTAGCTGTAGGTGAACCTGCAGCTGGATCATTTTCCGATGATAATATATATATACATATGCGTGTGTATATACGCATGTGGGTGTGTGTTGTGGGAGGTTGTCGTTGTTGTTGTGTGCTCGTGTGCGTATGGTGCCCCTCGTTCATGCGAATTACTCCCATCCGCGTCCACCCCGGTGTGGTGTGCGGTGTGTGTTGGGAACCGCACGTGGTGTGGGGTGCTGCTGTGTCGTACCGGCCGCAATCTCTAAAACGCACCTCGGAAAGCACGCACGTGTGTCCAAACACGCGTCCCCATGTCGCTCTCCTTCTCATGTGTTGCGAAGGTGCTT…
Dodeo	237-51-00100-1-60-10	Glossina sp.	proboscis	Unidentified	ITS1-In/Out	MG255214	119	TAGAGGAAGCAAAAGCGCGACCAATAATTGCATGATGGATGACCTGTCTTCTTTGCTGCGTTCTTCCCTATTAGAGGAAGCAAAAGGGGTGACCGGATTTCGCCATGGATGACTTGGCT
Gamba	237-51-00132-1-60-10	G. morsitans submorsitans	proboscis	T. grayi	TGR-In/Out	MG283146	485	TCTTTGGCTCATACTCACATGAAGGGTTGTATTCAGCAATGGGTTTGCTTTGCAATTGAATTTCGCCATTCCTGCACCAGCCCTCAAAGCGACGCTCTTGCCACAACTCAAAGCCCTATAAGGCCCGATTCGGCAACGAGTTGGATCCCTCTTCGCTCGCCGCTGACTGAGAGAATCACGGTTGTTTTCTTTTCCTCCGCTGAGTAATATGCTTAAGTTCGGCGGGTAGTCCTGCCACACTCAGGTCTGTGAACAAAAACGTTTTGTGAGTAGTGAGAAATGCATATAAATACATAACACACAACACACAACACACAATGCAGAAAATAGAAGGAAAACAAAGAAGCATGTAGTAGTATATGTGACGAATCACACACACAAACACACTACGAAGTTTCT…
Gamba	237-51-00143-1-60-10	G. morsitans submorsitans	proboscis	T. vivax	ITS1-In/Out	MG255213	395	AAGCCAAGTCATCCATCGCGACACGTTGTGCGGGCCGTGCACCACCTGCGCCTGCTGTGTCTGTGCGGCGCGGTCGAGCGGCTTCTTCTTTTTTTTTTTTCTGTGTTTCGCGCGCAGTTGTTCGCACGCAAAGTGTGTGTGTGTGTGAGAGAGAGAGTCGGAAAATGATCCAGCTGCAGGTTCACCTACAGCTACCTTGTTACGACTTTTGCTTCCTCTAATGAGGCAATATCGGTGAACTTCCCGCGGGCGAGGCGCCCTGCGGTCCAATCACCTGTATTGCGCCAGCATCGGAAACAACGACGGGCGGTGTGTACAAATGGCAGGGACGTAATCGGCGCAGTTTGATGAGCTGCGCCTACGAGACATTCCTCGTTGCGCGACCAATAATTGCA
Gamba	237-51-00163-1-60-10	G. morsitans submorsitans	proboscis	T. congolense forest	TCON-In/Out	MG255216	785	TCGCGTGTCTCACGTGACCGAAAGTTCACCGATATTGCTTCAATAGAGGAAGCAAAAGTCGTAACAAGGTAGCTGTAGGTGAACCTGCAGCTGGATCATTTTCCGATGATAAAAAAGTATACATACATATGTGTACGTGTAGTGTAGGTGTGTGCTATCGAAGGTTGTTGTTGTGTGCTTGTGTGCCCTTCGCTCATGCGCATCCCCATCCCGCACGCCCCAGCGTTTTGTGTGCTGTGCGATGCGGCGGTGTGTGTTGGGATCGCGCATTGTCGGGCGCTGTGATGTGCCGGCCACGAACCTTGAAAACCTTGAAGCACGTCTCGCGAAACACACGTGTCCAAGCACGCGTCTCCATGTCGCTGTCTCTCTCTTGTGTTGCGAAGATGCTTACTGTCG…
Gamba	237-51-00166-1-60-10	G. morsitans submorsitans	proboscis	T. congolense forest	TCON-In/Out	MG255218	280	GCGTGTTTTTGTGCCCCCCGACGCTTTTTGTGTGTGCGCACTGTTGTTTCGCCTTTCTCCCTCTTCTTCTCCTTCTCGTCCTCATCTTTTCCTTGCTTTTCCACGTGTGTTGGGAGAGTGGAGGAGGAAGTGTGTGTGTTTGGAGGAAGAAGGTGCAGTGGGGGGAAGTATGGTGAGTGCTTGTGTGCGTACGCAGGTGTGTTGGTCACGGCTCTCACAACGTGTCGCGATGGATGACTTGGCTTCCTATTTCGTTGAAGAACGCAGCAAAGTGCGATAA
Gamba	237-51-00171-1-60-10	G. morsitans submorsitans	proboscis	T. congolense forest	TCON-In/Out	MG255219	483	GCGTTCTTCAACGAAATAGGAAGCCAAGTCATCCATCGCGACACGTTGTGAGAGCCGTGACCAACGCCTGCGCACGCACGCACGCTTTCACCATTTCACCCCGCACCTCTTCTTCCAAACACACCACGCCTTCTTGCCCTCTGTCCTCTCCCAACACACGTGGGAAGGCGGGGAAAAGAAGAGGAGGAAAAGAAGAGAGGGAGGAAAAAGTGACCCGAGCCGGTGCCCACACAAAAAGCGTCGGGCGGCATAAGAACACGCCGTCTCCTCCACACCCTTCTTGTGTTTGTGGAGAACATACATCTCGCGGCGCCCCCCGGGGGAGAAAACACAACAGAAACCATCTTCTCACCACACAAGAGAGACAGCGACATGTAGACACGCGCGTGTACACATGTG…
Gamba	237-51-00228-1-60-10	G. morsitans submorsitans	proboscis	T. congolense forest	ITS1-In/Out	MG255212	737	TAGAGGAAGCAAAAGTCGTAACAAGGTAGCTGTAGGTGAACCTGCAGCTGGATCATTTTCCGATGATAAAGAAGAGTATACATGTGTTGTATGTGTATGTACGTGTGGGTGCGTGCTATCAAAGGTTGTTGTCGTGTCCTCGTGTGCGTGTCTGCCCCTCGTCACGCGATTCCCCATCCCCGCACGCCCCAGTGTGTTTGTGCGCTGTGCGATGCGGGTGTGTGTTGGGATCGCGTTGTCGGGCTGGGATGAGACACGTACCGGCGGCAAGCCTTGGAGCACGCCTCGAAACACACGTGTCCAAGCACGCGTCTCCGTGTGTCTCTATCTCTCTTGTATTGCGGAGGTGCATATATCGTACTGTCATGTGTTTGCATCGCCAGGCGGTGCTGCGTGTGA…
